# Supplementary material for: Investigation of the Genetic Architecture of Pigs Subjected to Breeding Intensification
Source: Genes (Basel). 2022 Jan 22;13(2):197. doi: 10.3390/genes13020197 (PMC8871947; doi:10.3390/genes13020197)
Supplement: Supplementary file 1 [file genes-13-00197-s001.zip]

Archive with 2 entries (2 files):
- genes-1550171-Table S1.xlsx
- genes-1550171-Table S2.pdf
