# Supplementary material for: Investigation of the Genetic Architecture of Pigs Subjected to Breeding Intensification
Source: Genes (Basel). 2022 Jan 22;13(2):197. doi: 10.3390/genes13020197 (PMC8871947; doi:10.3390/genes13020197)
Supplement: Supplementary file 1 [file genes-13-00197-s001.zip › genes-1550171-Table S1.xlsx]

## Sheet: Gene ID Fst, HBD_LW_A, HBD_LW_B
CHR	BP1	BP2	Group	chr	start_pos	end_pos	width	gene_id	gene_name	gene_biotype
1	239389749	243367727	Fst	1	240497688	240514038	16351	ENSSSCG00000042311	NA	lncRNA
1	239389749	243367727	Fst	1	240972571	240979148	6578	ENSSSCG00000042369	NA	lncRNA
1	239389749	243367727	Fst	1	240994644	240996568	1925	ENSSSCG00000041602	NA	lncRNA
1	239389749	243367727	Fst	1	241623634	241630905	7272	ENSSSCG00000048140	NA	lncRNA
1	239389749	243367727	Fst	1	242397610	242401358	3749	ENSSSCG00000041513	NA	lncRNA
1	239389749	243367727	Fst	1	242574529	242585966	11438	ENSSSCG00000046621	NA	lncRNA
1	239389749	243367727	Fst	1	242592833	242664264	71432	ENSSSCG00000050727	NA	lncRNA
1	239389749	243367727	Fst	1	243207370	243215843	8474	ENSSSCG00000042952	NA	lncRNA
1	239389749	243367727	Fst	1	243216903	243225644	8742	ENSSSCG00000049199	NA	lncRNA
1	239389749	243367727	Fst	1	241621407	241622846	1440	ENSSSCG00000050211	NA	protein_coding
1	239389749	243367727	Fst	1	240998536	241567933	569398	ENSSSCG00000041432	NA	lncRNA
1	239389749	243367727	Fst	1	239727855	239728976	1122	ENSSSCG00000005369	FOXE1	protein_coding
1	239389749	243367727	Fst	1	239374934	239543585	168652	ENSSSCG00000005366	NCBP1	protein_coding
1	239389749	243367727	Fst	1	239466852	239492886	26035	ENSSSCG00000005367	TSTD2	protein_coding
1	239389749	243367727	Fst	1	239532246	239568649	36404	ENSSSCG00000005368	XPA	protein_coding
1	239389749	243367727	Fst	1	239648737	239651592	2856	ENSSSCG00000050253	NA	protein_coding
1	239389749	243367727	Fst	1	239676922	239681184	4263	ENSSSCG00000049997	NA	protein_coding
1	239389749	243367727	Fst	1	239768176	239842595	74420	ENSSSCG00000005371	TRMO	protein_coding
1	239389749	243367727	Fst	1	239842063	239919984	77922	ENSSSCG00000005373	NANS	protein_coding
1	239389749	243367727	Fst	1	239913474	239944934	31461	ENSSSCG00000033222	TRIM14	protein_coding
1	239389749	243367727	Fst	1	239947301	240000918	53618	ENSSSCG00000005375	CORO2A	protein_coding
1	239389749	243367727	Fst	1	240002169	240049827	47659	ENSSSCG00000005376	TBC1D2	protein_coding
1	239389749	243367727	Fst	1	240107465	240495907	388443	ENSSSCG00000027558	GABBR2	protein_coding
1	239389749	243367727	Fst	1	240522837	240584918	62082	ENSSSCG00000005378	ANKS6	protein_coding
1	239389749	243367727	Fst	1	240595393	240640588	45196	ENSSSCG00000005379	GALNT12	protein_coding
1	239389749	243367727	Fst	1	240653017	240829188	176172	ENSSSCG00000005380	COL15A1	protein_coding
1	239389749	243367727	Fst	1	240859270	240918528	59259	ENSSSCG00000005382	TGFBR1	protein_coding
1	239389749	243367727	Fst	1	240979211	240984823	5613	ENSSSCG00000005383	ALG2	protein_coding
1	239389749	243367727	Fst	1	240985160	240992977	7818	ENSSSCG00000038914	SEC61B	protein_coding
1	239389749	243367727	Fst	1	241569905	241611734	41830	ENSSSCG00000005385	NR4A3	protein_coding
1	239389749	243367727	Fst	1	241657506	241765783	108278	ENSSSCG00000005386	STX17	protein_coding
1	239389749	243367727	Fst	1	241785175	241897536	112362	ENSSSCG00000040634	ERP44	protein_coding
1	239389749	243367727	Fst	1	241897764	242084207	186444	ENSSSCG00000005388	INVS	protein_coding
1	239389749	243367727	Fst	1	242058037	242120675	62639	ENSSSCG00000005389	TEX10	protein_coding
1	239389749	243367727	Fst	1	242169160	242309878	140719	ENSSSCG00000005391	MSANTD3-TMEFF1	protein_coding
1	239389749	243367727	Fst	1	242259719	242320047	60329	ENSSSCG00000037954	CAVIN4	protein_coding
1	239389749	243367727	Fst	1	242384392	242392200	7809	ENSSSCG00000047956	NA	protein_coding
1	239389749	243367727	Fst	1	242682820	243023018	340199	ENSSSCG00000005393	PLPPR1	protein_coding
1	239389749	243367727	Fst	1	242907321	243027837	120517	ENSSSCG00000042524	NA	protein_coding
1	239389749	243367727	Fst	1	242978615	242995722	17108	ENSSSCG00000038171	NA	protein_coding
1	239389749	243367727	Fst	1	243030484	243039581	9098	ENSSSCG00000005398	NA	protein_coding
1	239389749	243367727	Fst	1	243065795	243084287	18493	ENSSSCG00000035245	BAAT	protein_coding
1	239389749	243367727	Fst	1	243100370	243107460	7091	ENSSSCG00000027974	MRPL50	protein_coding
1	239389749	243367727	Fst	1	243106972	243118344	11373	ENSSSCG00000034239	ZNF189	protein_coding
1	239389749	243367727	Fst	1	243110585	243141418	30834	ENSSSCG00000038300	ALDOB	protein_coding
1	239389749	243367727	Fst	1	243168416	243190223	21808	ENSSSCG00000029687	PGAP4	protein_coding
1	239389749	243367727	Fst	1	243225924	243254446	28523	ENSSSCG00000005399	RNF20	protein_coding
1	239389749	243367727	Fst	1	243259493	243415590	156098	ENSSSCG00000005400	GRIN3A	protein_coding
1	239389749	243367727	Fst	1	242823123	242827170	4048	ENSSSCG00000045284	NA	protein_coding
1	239389749	243367727	Fst	1	242417926	242422052	4127	ENSSSCG00000044225	NA	protein_coding
4	119338511	119338511	Fst	4	119267110	119354602	87493	ENSSSCG00000049714	NA	lncRNA
4	40772747	41434985	Fst	4	40868093	40871770	3678	ENSSSCG00000050407	NA	lncRNA
4	40772747	41434985	Fst	4	40870827	40976602	105776	ENSSSCG00000046124	NA	lncRNA
4	40772747	41434985	Fst	4	40900105	40926518	26414	ENSSSCG00000048093	NA	lncRNA
4	40772747	41434985	Fst	4	41282642	41288996	6355	ENSSSCG00000048429	NA	lncRNA
4	40772747	41434985	Fst	4	41373739	41394685	20947	ENSSSCG00000034398	C8orf37	protein_coding
4	40772747	41434985	Fst	4	41397633	41400464	2832	ENSSSCG00000045339	NA	protein_coding
5	60515812	67077093	Fst	5	63656244	63656367	124	ENSSSCG00000020375	SNORA70	snoRNA
5	60515812	67077093	Fst	5	62979609	62979713	105	ENSSSCG00000029220	U6	snRNA
5	60515812	67077093	Fst	5	63754679	63754933	255	ENSSSCG00000026919	NA	snoRNA
5	60515812	67077093	Fst	5	64155664	64155992	329	ENSSSCG00000040520	NA	snoRNA
5	60515812	67077093	Fst	5	64096015	64096154	140	ENSSSCG00000020372	NA	scaRNA
5	60515812	67077093	Fst	5	63781257	63781317	61	ENSSSCG00000039213	U7	snRNA
5	60515812	67077093	Fst	5	62165108	62171428	6321	ENSSSCG00000042444	NA	lncRNA
5	60515812	67077093	Fst	5	65455895	65468398	12504	ENSSSCG00000042587	NA	lncRNA
5	60515812	67077093	Fst	5	65546499	65554161	7663	ENSSSCG00000042453	NA	lncRNA
5	60515812	67077093	Fst	5	65631007	65656228	25222	ENSSSCG00000043954	NA	lncRNA
5	60515812	67077093	Fst	5	66318493	66321036	2544	ENSSSCG00000041705	NA	lncRNA
5	60515812	67077093	Fst	5	61324894	61325000	107	ENSSSCG00000033705	U6	snRNA
5	60515812	67077093	Fst	5	60895365	60895497	133	ENSSSCG00000019782	NA	snoRNA
5	60515812	67077093	Fst	5	63757578	63757642	65	ENSSSCG00000020795	ssc-mir-141	miRNA
5	60515812	67077093	Fst	5	65842799	65849740	6942	ENSSSCG00000050969	NA	protein_coding
5	60515812	67077093	Fst	5	60833723	60843720	9998	ENSSSCG00000050490	NA	lncRNA
5	60515812	67077093	Fst	5	61098645	61103887	5243	ENSSSCG00000043063	NA	lncRNA
5	60515812	67077093	Fst	5	61616126	61619604	3479	ENSSSCG00000050279	NA	lncRNA
5	60515812	67077093	Fst	5	61703761	61714183	10423	ENSSSCG00000037074	NA	lncRNA
5	60515812	67077093	Fst	5	62165029	62170084	5056	ENSSSCG00000047578	NA	lncRNA
5	60515812	67077093	Fst	5	62173207	62181152	7946	ENSSSCG00000051593	NA	lncRNA
5	60515812	67077093	Fst	5	62655455	62663807	8353	ENSSSCG00000048225	NA	lncRNA
5	60515812	67077093	Fst	5	62891885	62893822	1938	ENSSSCG00000044942	NA	lncRNA
5	60515812	67077093	Fst	5	62939184	62942439	3256	ENSSSCG00000047132	NA	lncRNA
5	60515812	67077093	Fst	5	63270392	63272692	2301	ENSSSCG00000049783	NA	lncRNA
5	60515812	67077093	Fst	5	64049861	64054758	4898	ENSSSCG00000044930	NA	lncRNA
5	60515812	67077093	Fst	5	64405577	64409167	3591	ENSSSCG00000044926	NA	lncRNA
5	60515812	67077093	Fst	5	65287968	65290352	2385	ENSSSCG00000051355	NA	lncRNA
5	60515812	67077093	Fst	5	65318233	65331050	12818	ENSSSCG00000034889	NA	lncRNA
5	60515812	67077093	Fst	5	65496851	65501681	4831	ENSSSCG00000044879	NA	lncRNA
5	60515812	67077093	Fst	5	65556848	65560166	3319	ENSSSCG00000050750	NA	lncRNA
5	60515812	67077093	Fst	5	66328070	66336997	8928	ENSSSCG00000047131	NA	lncRNA
5	60515812	67077093	Fst	5	66407950	66415420	7471	ENSSSCG00000042195	NA	lncRNA
5	60515812	67077093	Fst	5	65479601	65479670	70	ENSSSCG00000039968	ssc-mir-9813	miRNA
5	60515812	67077093	Fst	5	61221797	61229067	7271	ENSSSCG00000047316	NA	protein_coding
5	60515812	67077093	Fst	5	61242636	61243565	930	ENSSSCG00000038925	TAS2R10	protein_coding
5	60515812	67077093	Fst	5	61262331	61263269	939	ENSSSCG00000035471	TAS2R7	protein_coding
5	60515812	67077093	Fst	5	61253928	61254863	936	ENSSSCG00000000631	TAS2R9	protein_coding
5	60515812	67077093	Fst	5	61181192	61182244	1053	ENSSSCG00000038461	NA	protein_coding
5	60515812	67077093	Fst	5	64058501	64059604	1104	ENSSSCG00000000699	LPAR5	protein_coding
5	60515812	67077093	Fst	5	64129679	64133524	3846	ENSSSCG00000050094	NA	protein_coding
5	10294138	10294138	Fst	5	10284139	10316728	32590	ENSSSCG00000025260	CARD10	protein_coding
5	60515812	67077093	Fst	5	60394656	60776750	382095	ENSSSCG00000024152	ETV6	protein_coding
5	60515812	67077093	Fst	5	60964242	60967849	3608	ENSSSCG00000049579	NA	protein_coding
5	60515812	67077093	Fst	5	61013802	61081171	67370	ENSSSCG00000040242	NA	protein_coding
5	60515812	67077093	Fst	5	61092018	61098093	6076	ENSSSCG00000000629	NA	protein_coding
5	60515812	67077093	Fst	5	61107385	61166349	58965	ENSSSCG00000037609	NA	protein_coding
5	60515812	67077093	Fst	5	61217214	61218287	1074	ENSSSCG00000045961	NA	protein_coding
5	60515812	67077093	Fst	5	61227816	61234219	6404	ENSSSCG00000044781	NA	protein_coding
5	60515812	67077093	Fst	5	61257042	61257967	926	ENSSSCG00000047362	NA	pseudogene
5	60515812	67077093	Fst	5	61337863	61361280	23418	ENSSSCG00000000633	YBX3	protein_coding
5	60515812	67077093	Fst	5	61397025	61421406	24382	ENSSSCG00000000634	STYK1	protein_coding
5	60515812	67077093	Fst	5	61425829	61433949	8121	ENSSSCG00000000635	MAGOHB	protein_coding
5	60515812	67077093	Fst	5	61439594	61457839	18246	ENSSSCG00000000636	NA	protein_coding
5	60515812	67077093	Fst	5	61506568	61528479	21912	ENSSSCG00000033403	NA	protein_coding
5	60515812	67077093	Fst	5	61533769	61544201	10433	ENSSSCG00000036743	NA	protein_coding
5	60515812	67077093	Fst	5	61557105	61567171	10067	ENSSSCG00000000638	NA	protein_coding
5	60515812	67077093	Fst	5	61584528	61596995	12468	ENSSSCG00000000639	NA	protein_coding
5	60515812	67077093	Fst	5	61623200	61656195	32996	ENSSSCG00000040465	KLRK1	protein_coding
5	60515812	67077093	Fst	5	61624596	61629250	4655	ENSSSCG00000000640	NA	protein_coding
5	60515812	67077093	Fst	5	61646505	61672115	25611	ENSSSCG00000000642	KLRD1	protein_coding
5	60515812	67077093	Fst	5	61724751	61736614	11864	ENSSSCG00000026217	NA	protein_coding
5	60515812	67077093	Fst	5	61757488	61767593	10106	ENSSSCG00000000645	GABARAPL1	protein_coding
5	60515812	67077093	Fst	5	61779824	61788561	8738	ENSSSCG00000032431	TMEM52B	protein_coding
5	60515812	67077093	Fst	5	61799286	61810624	11339	ENSSSCG00000000647	OLR1	protein_coding
5	60515812	67077093	Fst	5	61832944	61846438	13495	ENSSSCG00000000648	CLEC7A	protein_coding
5	60515812	67077093	Fst	5	61849135	61876044	26910	ENSSSCG00000000649	CLEC1A	protein_coding
5	60515812	67077093	Fst	5	61871958	61916263	44306	ENSSSCG00000000651	CLEC12B	protein_coding
5	60515812	67077093	Fst	5	61889930	61896760	6831	ENSSSCG00000000650	CLEC1B	protein_coding
5	60515812	67077093	Fst	5	61922895	61937098	14204	ENSSSCG00000039287	CLEC12A	protein_coding
5	60515812	67077093	Fst	5	61942897	61967889	24993	ENSSSCG00000039880	NA	protein_coding
5	60515812	67077093	Fst	5	61984115	61992164	8050	ENSSSCG00000049514	NA	protein_coding
5	60515812	67077093	Fst	5	61996760	62018895	22136	ENSSSCG00000000656	CLEC2B	protein_coding
5	60515812	67077093	Fst	5	62077988	62085905	7918	ENSSSCG00000000653	CD69	protein_coding
5	60515812	67077093	Fst	5	62106726	62121371	14646	ENSSSCG00000034555	NA	protein_coding
5	60515812	67077093	Fst	5	62187297	62226133	38837	ENSSSCG00000000657	NA	protein_coding
5	60515812	67077093	Fst	5	62244855	62257691	12837	ENSSSCG00000039708	KLRB1	protein_coding
5	60515812	67077093	Fst	5	62276897	62324333	47437	ENSSSCG00000000659	NA	protein_coding
5	60515812	67077093	Fst	5	62350218	62395230	45013	ENSSSCG00000024402	NA	protein_coding
5	60515812	67077093	Fst	5	62438017	62485537	47521	ENSSSCG00000000660	A2M	protein_coding
5	60515812	67077093	Fst	5	62507507	62523810	16304	ENSSSCG00000000663	KLRG1	protein_coding
5	60515812	67077093	Fst	5	62545638	62557674	12037	ENSSSCG00000040743	M6PR	protein_coding
5	60515812	67077093	Fst	5	62557756	62580651	22896	ENSSSCG00000000661	PHC1	protein_coding
5	60515812	67077093	Fst	5	62603252	62648101	44850	ENSSSCG00000000664	A2ML1	protein_coding
5	60515812	67077093	Fst	5	62676223	62715071	38849	ENSSSCG00000000665	RIMKLB	protein_coding
5	60515812	67077093	Fst	5	62742315	62759190	16876	ENSSSCG00000031712	MFAP5	protein_coding
5	60515812	67077093	Fst	5	62777352	62787483	10132	ENSSSCG00000000667	AICDA	protein_coding
5	60515812	67077093	Fst	5	62810879	62820173	9295	ENSSSCG00000000668	APOBEC1	protein_coding
5	60515812	67077093	Fst	5	62835979	62841665	5687	ENSSSCG00000000669	GDF3	protein_coding
5	60515812	67077093	Fst	5	62913591	62915441	1851	ENSSSCG00000047604	NA	protein_coding
5	60515812	67077093	Fst	5	62932382	62939082	6701	ENSSSCG00000040403	NANOG	protein_coding
5	60515812	67077093	Fst	5	62963643	63041740	78098	ENSSSCG00000022925	NA	protein_coding
5	60515812	67077093	Fst	5	63061978	63087686	25709	ENSSSCG00000039580	FOXJ2	protein_coding
5	60515812	67077093	Fst	5	63091198	63092627	1430	ENSSSCG00000023868	NA	pseudogene
5	60515812	67077093	Fst	5	63122325	63188981	66657	ENSSSCG00000025179	NECAP1	protein_coding
5	60515812	67077093	Fst	5	63203698	63237897	34200	ENSSSCG00000031242	NA	protein_coding
5	60515812	67077093	Fst	5	63219233	63228564	9332	ENSSSCG00000038418	NA	protein_coding
5	60515812	67077093	Fst	5	63300146	63334498	34353	ENSSSCG00000033146	CD163	protein_coding
5	60515812	67077093	Fst	5	63357009	63360381	3373	ENSSSCG00000036407	NA	protein_coding
5	60515812	67077093	Fst	5	63383506	63387085	3580	ENSSSCG00000043899	NA	pseudogene
5	60515812	67077093	Fst	5	63429664	63514566	84903	ENSSSCG00000034914	NA	protein_coding
5	60515812	67077093	Fst	5	63440915	63445772	4858	ENSSSCG00000042161	NA	pseudogene
5	60515812	67077093	Fst	5	63542431	63562849	20419	ENSSSCG00000025252	PEX5	protein_coding
5	60515812	67077093	Fst	5	63572062	63610618	38557	ENSSSCG00000000672	CLSTN3	protein_coding
5	60515812	67077093	Fst	5	63591517	63640063	48547	ENSSSCG00000033913	C1RL	protein_coding
5	60515812	67077093	Fst	5	63708010	63756476	48467	ENSSSCG00000027205	LPCAT3	protein_coding
5	60515812	67077093	Fst	5	63745476	63751469	5994	ENSSSCG00000026812	EMG1	protein_coding
5	60515812	67077093	Fst	5	63751558	63756478	4921	ENSSSCG00000024655	PHB2	protein_coding
5	60515812	67077093	Fst	5	63762112	63808350	46239	ENSSSCG00000025537	PTPN6	protein_coding
5	60515812	67077093	Fst	5	63779511	63781308	1798	ENSSSCG00000040186	C12orf57	protein_coding
5	60515812	67077093	Fst	5	63782162	63795648	13487	ENSSSCG00000025117	ATN1	protein_coding
5	60515812	67077093	Fst	5	63799339	63836688	37350	ENSSSCG00000028373	ENO2	protein_coding
5	60515812	67077093	Fst	5	63809306	63817225	7920	ENSSSCG00000000679	LRRC23	protein_coding
5	60515812	67077093	Fst	5	63836766	63839253	2488	ENSSSCG00000025460	SPSB2	protein_coding
5	60515812	67077093	Fst	5	63837506	63843137	5632	ENSSSCG00000000685	TPI1	protein_coding
5	60515812	67077093	Fst	5	63843742	63858751	15010	ENSSSCG00000000684	USP5	protein_coding
5	60515812	67077093	Fst	5	63859538	63864269	4732	ENSSSCG00000000683	CDCA3	protein_coding
5	60515812	67077093	Fst	5	63863661	63870433	6773	ENSSSCG00000000682	GNB3	protein_coding
5	60515812	67077093	Fst	5	63871508	63884835	13328	ENSSSCG00000000681	P3H3	protein_coding
5	60515812	67077093	Fst	5	63885710	63894342	8633	ENSSSCG00000000680	GPR162	protein_coding
5	60515812	67077093	Fst	5	63892132	63918669	26538	ENSSSCG00000000687	CD4	protein_coding
5	60515812	67077093	Fst	5	63929622	63935414	5793	ENSSSCG00000000688	LAG3	protein_coding
5	60515812	67077093	Fst	5	63937103	63942112	5010	ENSSSCG00000022176	NA	protein_coding
5	60515812	67077093	Fst	5	63951676	64009668	57993	ENSSSCG00000000690	MLF2	protein_coding
5	60515812	67077093	Fst	5	63957064	63977377	20314	ENSSSCG00000000691	COPS7A	protein_coding
5	60515812	67077093	Fst	5	63992589	63999434	6846	ENSSSCG00000000692	PIANP	protein_coding
5	60515812	67077093	Fst	5	64003216	64025798	22583	ENSSSCG00000000702	ZNF384	protein_coding
5	60515812	67077093	Fst	5	64027855	64037749	9895	ENSSSCG00000044078	ING4	protein_coding
5	60515812	67077093	Fst	5	64027876	64047847	19972	ENSSSCG00000000700	ACRBP	protein_coding
5	60515812	67077093	Fst	5	64072697	64105198	32502	ENSSSCG00000000697	NA	protein_coding
5	60515812	67077093	Fst	5	64105223	64115463	10241	ENSSSCG00000000696	NOP2	protein_coding
5	60515812	67077093	Fst	5	64116150	64129274	13125	ENSSSCG00000000695	IFFO1	protein_coding
5	60515812	67077093	Fst	5	64129680	64133991	4312	ENSSSCG00000000694	GAPDH	protein_coding
5	60515812	67077093	Fst	5	64136505	64167410	30906	ENSSSCG00000000693	NCAPD2	protein_coding
5	60515812	67077093	Fst	5	64167200	64168983	1784	ENSSSCG00000039662	MRPL51	protein_coding
5	60515812	67077093	Fst	5	64181831	64188275	6445	ENSSSCG00000000703	NA	protein_coding
5	60515812	67077093	Fst	5	64188183	64202613	14431	ENSSSCG00000000705	CD27	protein_coding
5	60515812	67077093	Fst	5	64188187	64202324	14138	ENSSSCG00000000704	TAPBPL	protein_coding
5	60515812	67077093	Fst	5	64270310	64287523	17214	ENSSSCG00000000706	LTBR	protein_coding
5	60515812	67077093	Fst	5	64285015	64313612	28598	ENSSSCG00000000707	SCNN1A	protein_coding
5	60515812	67077093	Fst	5	64319073	64331909	12837	ENSSSCG00000000708	TNFRSF1A	protein_coding
5	60515812	67077093	Fst	5	64332066	64350710	18645	ENSSSCG00000000709	PLEKHG6	protein_coding
5	60515812	67077093	Fst	5	64420182	64460304	40123	ENSSSCG00000022230	CD9	protein_coding
5	60515812	67077093	Fst	5	64519186	65002098	482913	ENSSSCG00000000712	VWF	protein_coding
5	60515812	67077093	Fst	5	65052517	65123788	71272	ENSSSCG00000033544	NTF3	protein_coding
5	60515812	67077093	Fst	5	65561962	65565116	3155	ENSSSCG00000000716	KCNA1	protein_coding
5	60515812	67077093	Fst	5	65656289	65842142	185854	ENSSSCG00000000720	AKAP3	protein_coding
5	60515812	67077093	Fst	5	65697869	65735588	37720	ENSSSCG00000000718	NA	protein_coding
5	60515812	67077093	Fst	5	65759160	65788646	29487	ENSSSCG00000000719	NDUFA9	protein_coding
5	60515812	67077093	Fst	5	65812209	65897212	85004	ENSSSCG00000000721	DYRK4	protein_coding
5	60515812	67077093	Fst	5	65872281	65897215	24935	ENSSSCG00000000722	RAD51AP1	protein_coding
5	60515812	67077093	Fst	5	65897541	65944185	46645	ENSSSCG00000000723	C12orf4	protein_coding
5	60515812	67077093	Fst	5	65975838	65990035	14198	ENSSSCG00000032662	FGF6	protein_coding
5	60515812	67077093	Fst	5	66028776	66037739	8964	ENSSSCG00000039492	FGF23	protein_coding
5	60515812	67077093	Fst	5	66044686	66067377	22692	ENSSSCG00000024219	TIGAR	protein_coding
5	60515812	67077093	Fst	5	66087379	66114571	27193	ENSSSCG00000038694	CCND2	protein_coding
5	60515812	67077093	Fst	5	66443491	66661654	218164	ENSSSCG00000000732	CRACR2A	protein_coding
5	60515812	67077093	Fst	5	66443532	66505869	62338	ENSSSCG00000000728	PARP11	protein_coding
5	60515812	67077093	Fst	5	66665263	66838922	173660	ENSSSCG00000000730	PRMT8	protein_coding
5	60515812	67077093	Fst	5	66852873	66911573	58701	ENSSSCG00000000734	TSPAN11	protein_coding
5	60515812	67077093	Fst	5	66913769	67106233	192465	ENSSSCG00000000735	TSPAN9	protein_coding
6	5154694	5154694	Fst	6	4808255	5832188	1023934	ENSSSCG00000002684	CDH13	protein_coding
7	103380850	115666493	Fst	7	114284244	114295456	11213	ENSSSCG00000048389	NA	lncRNA
7	103380850	115666493	Fst	7	114571379	114574006	2628	ENSSSCG00000047048	NA	lncRNA
7	103380850	115666493	Fst	7	115107201	115183666	76466	ENSSSCG00000050188	NA	lncRNA
7	103380850	115666493	Fst	7	113210861	113211000	140	ENSSSCG00000023982	NA	snRNA
7	103380850	115666493	Fst	7	114128023	114128086	64	ENSSSCG00000039831	NA	snoRNA
7	103380850	115666493	Fst	7	104009504	104013462	3959	ENSSSCG00000045310	NA	lncRNA
7	103380850	115666493	Fst	7	112527718	112547657	19940	ENSSSCG00000046060	NA	lncRNA
7	103380850	115666493	Fst	7	103993272	103993415	144	ENSSSCG00000019738	NA	snoRNA
7	103380850	115666493	Fst	7	105057645	105058706	1062	ENSSSCG00000047447	NA	processed_pseudogene
7	103380850	115666493	Fst	7	105706170	105707222	1053	ENSSSCG00000049986	NA	processed_pseudogene
7	103380850	115666493	Fst	7	110847627	110847726	100	ENSSSCG00000020635	U6	snRNA
7	103380850	115666493	Fst	7	112433262	112433386	125	ENSSSCG00000018191	NA	snoRNA
7	103380850	115666493	Fst	7	106148671	106240900	92230	ENSSSCG00000043996	NA	lncRNA
7	103380850	115666493	Fst	7	106775821	106813605	37785	ENSSSCG00000044398	NA	lncRNA
7	103380850	115666493	Fst	7	107785422	107791824	6403	ENSSSCG00000042895	NA	lncRNA
7	103380850	115666493	Fst	7	108307130	108327900	20771	ENSSSCG00000043565	NA	lncRNA
7	103380850	115666493	Fst	7	108977629	108994536	16908	ENSSSCG00000046538	NA	lncRNA
7	103380850	115666493	Fst	7	109328437	109335006	6570	ENSSSCG00000047700	NA	lncRNA
7	103380850	115666493	Fst	7	109978757	109996526	17770	ENSSSCG00000021146	NA	lncRNA
7	103380850	115666493	Fst	7	110454267	110463416	9150	ENSSSCG00000049594	NA	lncRNA
7	103380850	115666493	Fst	7	111856943	111860522	3580	ENSSSCG00000041236	NA	lncRNA
7	103380850	115666493	Fst	7	112103163	112111944	8782	ENSSSCG00000046875	NA	lncRNA
7	103380850	115666493	Fst	7	112103198	112111942	8745	ENSSSCG00000051310	NA	lncRNA
7	103380850	115666493	Fst	7	112774892	112791438	16547	ENSSSCG00000046040	NA	lncRNA
7	103380850	115666493	Fst	7	112814552	112821998	7447	ENSSSCG00000043681	NA	lncRNA
7	103380850	115666493	Fst	7	112857857	112867327	9471	ENSSSCG00000051016	NA	lncRNA
7	103380850	115666493	Fst	7	113331810	113336227	4418	ENSSSCG00000047169	NA	lncRNA
7	103380850	115666493	Fst	7	114277452	114279985	2534	ENSSSCG00000044368	NA	lncRNA
7	103380850	115666493	Fst	7	105703307	105704555	1249	ENSSSCG00000047467	NA	protein_coding
7	103380850	115666493	Fst	7	109273931	109275035	1105	ENSSSCG00000042684	NA	protein_coding
7	103380850	115666493	Fst	7	113797752	113800719	2968	ENSSSCG00000050169	NA	protein_coding
7	103380850	115666493	Fst	7	103345985	103761113	415129	ENSSSCG00000002410	CEP128	protein_coding
7	103380850	115666493	Fst	7	103768296	103925922	157627	ENSSSCG00000031771	TSHR	protein_coding
7	103380850	115666493	Fst	7	103963248	104009104	45857	ENSSSCG00000002411	GTF2A1	protein_coding
7	103380850	115666493	Fst	7	104032725	104189687	156963	ENSSSCG00000002412	STON2	protein_coding
7	103380850	115666493	Fst	7	104218301	104283244	64944	ENSSSCG00000002414	SEL1L	protein_coding
7	103380850	115666493	Fst	7	104531522	104532735	1214	ENSSSCG00000049060	NA	protein_coding
7	103380850	115666493	Fst	7	105712035	105713609	1575	ENSSSCG00000045920	NA	protein_coding
7	103380850	115666493	Fst	7	107812613	107913618	101006	ENSSSCG00000040166	FLRT2	protein_coding
7	103380850	115666493	Fst	7	109688000	109689002	1003	ENSSSCG00000037928	NA	protein_coding
7	103380850	115666493	Fst	7	109894188	109961407	67220	ENSSSCG00000027865	GALC	protein_coding
7	103380850	115666493	Fst	7	110118067	110271481	153415	ENSSSCG00000002423	KCNK10	protein_coding
7	103380850	115666493	Fst	7	110309435	110364033	54599	ENSSSCG00000002424	SPATA7	protein_coding
7	103380850	115666493	Fst	7	110373528	110453813	80286	ENSSSCG00000002425	PTPN21	protein_coding
7	103380850	115666493	Fst	7	110463517	110513272	49756	ENSSSCG00000002426	ZC3H14	protein_coding
7	103380850	115666493	Fst	7	110512079	110705441	193363	ENSSSCG00000002427	EML5	protein_coding
7	103380850	115666493	Fst	7	110731668	110784855	53188	ENSSSCG00000002428	TTC8	protein_coding
7	103380850	115666493	Fst	7	111039633	111451893	412261	ENSSSCG00000002429	FOXN3	protein_coding
7	103380850	115666493	Fst	7	111576666	111766223	189558	ENSSSCG00000002430	EFCAB11	protein_coding
7	103380850	115666493	Fst	7	111767089	111853257	86169	ENSSSCG00000002431	TDP1	protein_coding
7	103380850	115666493	Fst	7	111866983	111980663	113681	ENSSSCG00000002432	KCNK13	protein_coding
7	103380850	115666493	Fst	7	112027921	112041489	13569	ENSSSCG00000002433	PSMC1	protein_coding
7	103380850	115666493	Fst	7	112038234	112090511	52278	ENSSSCG00000002434	NRDE2	protein_coding
7	103380850	115666493	Fst	7	112154880	112171744	16865	ENSSSCG00000025768	CALM1	protein_coding
7	103380850	115666493	Fst	7	112270161	112519208	249048	ENSSSCG00000002436	TTC7B	protein_coding
7	103380850	115666493	Fst	7	112561987	112753617	191631	ENSSSCG00000024377	RPS6KA5	protein_coding
7	103380850	115666493	Fst	7	112831659	112836629	4971	ENSSSCG00000002438	NA	protein_coding
7	103380850	115666493	Fst	7	112885163	112913207	28045	ENSSSCG00000034114	GPR68	protein_coding
7	103380850	115666493	Fst	7	112917448	113045686	128239	ENSSSCG00000002440	CCDC88C	protein_coding
7	103380850	115666493	Fst	7	113111300	113148954	37655	ENSSSCG00000002441	PPP4R3A	protein_coding
7	103380850	115666493	Fst	7	113199762	113288711	88950	ENSSSCG00000002442	CATSPERB	protein_coding
7	103380850	115666493	Fst	7	113278987	113279556	570	ENSSSCG00000048573	NA	protein_coding
7	103380850	115666493	Fst	7	113337035	113389588	52554	ENSSSCG00000002443	TC2N	protein_coding
7	103380850	115666493	Fst	7	113365434	113389579	24146	ENSSSCG00000042096	NA	protein_coding
7	103380850	115666493	Fst	7	113423629	113522069	98441	ENSSSCG00000002444	FBLN5	protein_coding
7	103380850	115666493	Fst	7	113524430	113600084	75655	ENSSSCG00000002445	TRIP11	protein_coding
7	103380850	115666493	Fst	7	113608783	113645784	37002	ENSSSCG00000002446	NA	protein_coding
7	103380850	115666493	Fst	7	113652769	113659612	6844	ENSSSCG00000002449	NDUFB1	protein_coding
7	103380850	115666493	Fst	7	113659905	113693764	33860	ENSSSCG00000002447	CPSF2	protein_coding
7	103380850	115666493	Fst	7	113797561	113800875	3315	ENSSSCG00000033555	NA	protein_coding
7	103380850	115666493	Fst	7	113836189	114011301	175113	ENSSSCG00000002450	SLC24A4	protein_coding
7	103380850	115666493	Fst	7	114035353	114166543	131191	ENSSSCG00000002451	RIN3	protein_coding
7	103380850	115666493	Fst	7	114173693	114217103	43411	ENSSSCG00000002452	LGMN	protein_coding
7	103380850	115666493	Fst	7	114237145	114273917	36773	ENSSSCG00000002455	GOLGA5	protein_coding
7	103380850	115666493	Fst	7	114345091	114358571	13481	ENSSSCG00000002456	CHGA	protein_coding
7	103380850	115666493	Fst	7	114361968	114520793	158826	ENSSSCG00000002457	ITPK1	protein_coding
7	103380850	115666493	Fst	7	114574136	114575885	1750	ENSSSCG00000002458	TMEM251	protein_coding
7	103380850	115666493	Fst	7	114583724	114591292	7569	ENSSSCG00000002459	NA	protein_coding
7	103380850	115666493	Fst	7	114590945	114609864	18920	ENSSSCG00000002460	NA	protein_coding
7	103380850	115666493	Fst	7	114617497	114707053	89557	ENSSSCG00000002461	BTBD7	protein_coding
7	103380850	115666493	Fst	7	114727914	114729097	1184	ENSSSCG00000002462	NA	protein_coding
7	103380850	115666493	Fst	7	114766130	115027711	261582	ENSSSCG00000038851	UNC79	protein_coding
7	103380850	115666493	Fst	7	115038628	115101022	62395	ENSSSCG00000002464	NA	protein_coding
7	103380850	115666493	Fst	7	115184995	115206690	21696	ENSSSCG00000040253	NA	protein_coding
7	103380850	115666493	Fst	7	115207557	115258654	51098	ENSSSCG00000002467	ASB2	protein_coding
7	103380850	115666493	Fst	7	115280586	115295931	15346	ENSSSCG00000039415	CCDC197	protein_coding
7	103380850	115666493	Fst	7	115304870	115327056	22187	ENSSSCG00000002469	OTUB2	protein_coding
7	103380850	115666493	Fst	7	115325619	115352929	27311	ENSSSCG00000002470	DDX24	protein_coding
7	103380850	115666493	Fst	7	115356519	115363069	6551	ENSSSCG00000035297	ISG12(A)	protein_coding
7	103380850	115666493	Fst	7	115412448	115522688	110241	ENSSSCG00000002474	PPP4R4	protein_coding
7	103380850	115666493	Fst	7	115535694	115554570	18877	ENSSSCG00000002475	SERPINA6	protein_coding
7	103380850	115666493	Fst	7	115583033	115614645	31613	ENSSSCG00000038515	NA	protein_coding
7	103380850	115666493	Fst	7	115604285	115614633	10349	ENSSSCG00000002476	SERPINA1	protein_coding
7	103380850	115666493	Fst	7	115666067	115682082	16016	ENSSSCG00000002479	SERPINA11	protein_coding
9	106642564	119757434	Fst	9	111107002	111107108	107	ENSSSCG00000039150	U6	snRNA
9	106642564	119757434	Fst	9	116146234	116146312	79	ENSSSCG00000019755	NA	snoRNA
9	106642564	119757434	Fst	9	116148715	116148792	78	ENSSSCG00000018229	NA	snoRNA
9	106642564	119757434	Fst	9	116148144	116148205	62	ENSSSCG00000040158	NA	snoRNA
9	106642564	119757434	Fst	9	116146486	116146567	82	ENSSSCG00000018333	SNORD79	snoRNA
9	106642564	119757434	Fst	9	116145534	116145609	76	ENSSSCG00000019644	NA	snoRNA
9	106642564	119757434	Fst	9	116146900	116146964	65	ENSSSCG00000019069	NA	snoRNA
9	106642564	119757434	Fst	9	106779864	106782621	2758	ENSSSCG00000046373	NA	lncRNA
9	106642564	119757434	Fst	9	107539146	107544258	5113	ENSSSCG00000043025	NA	lncRNA
9	106642564	119757434	Fst	9	108529340	108630981	101642	ENSSSCG00000043423	NA	lncRNA
9	106642564	119757434	Fst	9	108694888	108696928	2041	ENSSSCG00000045523	NA	lncRNA
9	106642564	119757434	Fst	9	109022818	109028368	5551	ENSSSCG00000046573	NA	lncRNA
9	106642564	119757434	Fst	9	109331500	109346429	14930	ENSSSCG00000044613	NA	lncRNA
9	106642564	119757434	Fst	9	109682776	109684642	1867	ENSSSCG00000048715	NA	lncRNA
9	106642564	119757434	Fst	9	109725851	109732634	6784	ENSSSCG00000049252	NA	lncRNA
9	106642564	119757434	Fst	9	111404549	111421931	17383	ENSSSCG00000047472	NA	lncRNA
9	106642564	119757434	Fst	9	111475798	111481077	5280	ENSSSCG00000046410	NA	lncRNA
9	106642564	119757434	Fst	9	111530185	111534985	4801	ENSSSCG00000047756	NA	lncRNA
9	106642564	119757434	Fst	9	111540085	111546460	6376	ENSSSCG00000046194	NA	lncRNA
9	106642564	119757434	Fst	9	111761724	111768346	6623	ENSSSCG00000047455	NA	lncRNA
9	106642564	119757434	Fst	9	111778228	111781974	3747	ENSSSCG00000048608	NA	lncRNA
9	106642564	119757434	Fst	9	114136223	114137937	1715	ENSSSCG00000045231	NA	lncRNA
9	106642564	119757434	Fst	9	114189679	114202332	12654	ENSSSCG00000050064	NA	lncRNA
9	106642564	119757434	Fst	9	114878243	114889614	11372	ENSSSCG00000049790	NA	lncRNA
9	106642564	119757434	Fst	9	115537464	115542033	4570	ENSSSCG00000050294	NA	lncRNA
9	106642564	119757434	Fst	9	118123508	118128024	4517	ENSSSCG00000046238	NA	lncRNA
9	106642564	119757434	Fst	9	118141640	118147530	5891	ENSSSCG00000044431	NA	lncRNA
9	106642564	119757434	Fst	9	108799793	108971668	171876	ENSSSCG00000024136	AMPH	protein_coding
9	106642564	119757434	Fst	9	118318181	118361953	43773	ENSSSCG00000049556	NA	lncRNA
9	106642564	119757434	Fst	9	119655246	119666199	10954	ENSSSCG00000050832	NA	lncRNA
9	106642564	119757434	Fst	9	108941980	108943410	1431	ENSSSCG00000046909	NA	pseudogene
9	106642564	119757434	Fst	9	109171631	109215246	43616	ENSSSCG00000030294	ZNF398	protein_coding
9	106642564	119757434	Fst	9	109221772	109249324	27553	ENSSSCG00000015450	ZNF786	protein_coding
9	106642564	119757434	Fst	9	114857816	114857916	101	ENSSSCG00000019307	U6	snRNA
9	106642564	119757434	Fst	9	109252010	109280249	28240	ENSSSCG00000015453	PDIA4	protein_coding
9	106642564	119757434	Fst	9	116146233	116146315	83	ENSSSCG00000033005	NA	snoRNA
9	106642564	119757434	Fst	9	116147206	116147267	62	ENSSSCG00000039255	NA	snoRNA
9	106642564	119757434	Fst	9	116145312	116145390	79	ENSSSCG00000018158	SNORD81	snoRNA
9	106642564	119757434	Fst	9	116147907	116147988	82	ENSSSCG00000019612	SNORD24	snoRNA
9	106642564	119757434	Fst	9	116147558	116147623	66	ENSSSCG00000018942	NA	snoRNA
9	106642564	119757434	Fst	9	107316191	107316325	135	ENSSSCG00000023509	NA	snoRNA
9	106642564	119757434	Fst	9	107284296	107284432	137	ENSSSCG00000050046	U2	snRNA
9	106642564	119757434	Fst	9	108024061	108024127	67	ENSSSCG00000037271	SNORD29	snoRNA
9	106642564	119757434	Fst	9	109384995	109450941	65947	ENSSSCG00000028840	EZH2	protein_coding
9	106642564	119757434	Fst	9	117294643	117320239	25597	ENSSSCG00000044654	NA	lncRNA
9	106642564	119757434	Fst	9	117900278	117911341	11064	ENSSSCG00000047811	NA	lncRNA
9	106642564	119757434	Fst	9	109454534	109557649	103116	ENSSSCG00000015455	CUL1	protein_coding
9	106642564	119757434	Fst	9	109545459	109546031	573	ENSSSCG00000027026	NA	protein_coding
9	106642564	119757434	Fst	9	109740510	109809922	69413	ENSSSCG00000034739	NA	protein_coding
9	106642564	119757434	Fst	9	110459976	110461057	1082	ENSSSCG00000015460	NA	protein_coding
9	106642564	119757434	Fst	9	111066868	111072466	5599	ENSSSCG00000051084	NA	pseudogene
9	106642564	119757434	Fst	9	111097811	111155640	57830	ENSSSCG00000037981	NA	protein_coding
9	106642564	119757434	Fst	9	112866278	112866578	301	ENSSSCG00000026069	Metazoa_SRP	misc_RNA
9	106642564	119757434	Fst	9	112931795	113305178	373384	ENSSSCG00000015462	TPK1	protein_coding
9	106642564	119757434	Fst	9	113139642	113145912	6271	ENSSSCG00000049608	NA	pseudogene
9	106642564	119757434	Fst	9	113571923	113572858	936	ENSSSCG00000032373	NA	protein_coding
9	106642564	119757434	Fst	9	113348363	113354502	6140	ENSSSCG00000024977	NOBOX	protein_coding
9	106642564	119757434	Fst	9	113364879	113394389	29511	ENSSSCG00000022525	ARHGEF5	protein_coding
9	106642564	119757434	Fst	9	113633742	113671641	37900	ENSSSCG00000043374	NA	protein_coding
9	106642564	119757434	Fst	9	113713032	113725847	12816	ENSSSCG00000015473	TMEM183A	protein_coding
9	106642564	119757434	Fst	9	113727849	113777769	49921	ENSSSCG00000015474	PPFIA4	protein_coding
9	106642564	119757434	Fst	9	114642392	114643450	1059	ENSSSCG00000042256	NA	processed_pseudogene
9	106642564	119757434	Fst	9	109327466	109327546	81	ENSSSCG00000020402	Y_RNA	Y_RNA
9	106642564	119757434	Fst	9	109313413	109313509	97	ENSSSCG00000018715	Y_RNA	Y_RNA
9	106642564	119757434	Fst	9	109291395	109291496	102	ENSSSCG00000018101	Y_RNA	Y_RNA
9	106642564	119757434	Fst	9	109287974	109288086	113	ENSSSCG00000019375	Y_RNA	Y_RNA
9	106642564	119757434	Fst	9	117939334	117939469	136	ENSSSCG00000034100	NA	scaRNA
9	106642564	119757434	Fst	9	113782469	113785362	2894	ENSSSCG00000034654	MYOG	protein_coding
9	106642564	119757434	Fst	9	113835920	113875719	39800	ENSSSCG00000021059	ADORA1	protein_coding
9	106642564	119757434	Fst	9	113873471	113895024	21554	ENSSSCG00000030681	MYBPH	protein_coding
9	106642564	119757434	Fst	9	113885542	113895510	9969	ENSSSCG00000015476	CHI3L1	protein_coding
9	106642564	119757434	Fst	9	114527990	114528101	112	ENSSSCG00000018758	ssc-mir-214	miRNA
9	106642564	119757434	Fst	9	113927716	113941433	13718	ENSSSCG00000015477	CHIT1	protein_coding
9	106642564	119757434	Fst	9	113973281	114067555	94275	ENSSSCG00000015480	PRRC2C	protein_coding
9	106642564	119757434	Fst	9	114080099	114083139	3041	ENSSSCG00000041579	NA	protein_coding
9	106642564	119757434	Fst	9	114087374	114098743	11370	ENSSSCG00000035066	MYOC	protein_coding
9	106642564	119757434	Fst	9	114138330	114175364	37035	ENSSSCG00000015482	VAMP4	protein_coding
9	106642564	119757434	Fst	9	114202454	114222569	20116	ENSSSCG00000015483	EEF1AKNMT	protein_coding
9	106642564	119757434	Fst	9	114533777	114533880	104	ENSSSCG00000019027	MIR199A-1	miRNA
9	106642564	119757434	Fst	9	114262782	114805242	542461	ENSSSCG00000038958	DNM3	protein_coding
9	106642564	119757434	Fst	9	118825791	118825873	83	ENSSSCG00000018556	NA	miRNA
9	106642564	119757434	Fst	9	115470648	115472443	1796	ENSSSCG00000047064	NA	protein_coding
9	106642564	119757434	Fst	9	114710329	114715942	5614	ENSSSCG00000050261	NA	pseudogene
9	106642564	119757434	Fst	9	114814229	114851788	37560	ENSSSCG00000031550	C1orf105	protein_coding
9	106642564	119757434	Fst	9	114824800	114827404	2605	ENSSSCG00000015486	PIGC	protein_coding
9	106642564	119757434	Fst	9	114916855	115007973	91119	ENSSSCG00000015485	SUCO	protein_coding
9	106642564	119757434	Fst	9	115068090	115076475	8386	ENSSSCG00000022226	FASLG	protein_coding
9	106642564	119757434	Fst	9	115448971	115459886	10916	ENSSSCG00000015487	TNFSF18	protein_coding
9	106642564	119757434	Fst	9	115531033	115532029	997	ENSSSCG00000028693	NA	pseudogene
9	106642564	119757434	Fst	9	115550567	115857448	306882	ENSSSCG00000015488	TNFSF4	protein_coding
9	106642564	119757434	Fst	9	115575572	115577733	2162	ENSSSCG00000043910	NA	pseudogene
9	106642564	119757434	Fst	9	115824517	115824906	390	ENSSSCG00000039361	NA	pseudogene
9	106642564	119757434	Fst	9	115857644	115868892	11249	ENSSSCG00000022742	PRDX6	protein_coding
9	106642564	119757434	Fst	9	115871563	115987650	116088	ENSSSCG00000015489	SLC9C2	protein_coding
9	106642564	119757434	Fst	9	115948198	115979578	31381	ENSSSCG00000015491	NA	protein_coding
9	106642564	119757434	Fst	9	115970544	115972367	1824	ENSSSCG00000035315	TEX50	protein_coding
9	106642564	119757434	Fst	9	115987477	116083460	95984	ENSSSCG00000015497	KLHL20	protein_coding
9	106642564	119757434	Fst	9	116090870	116109742	18873	ENSSSCG00000015496	CENPL	protein_coding
9	106642564	119757434	Fst	9	116109982	116139427	29446	ENSSSCG00000015492	DARS2	protein_coding
9	106642564	119757434	Fst	9	116149400	116181689	32290	ENSSSCG00000015494	ZBTB37	protein_coding
9	106642564	119757434	Fst	9	116181980	116193201	11222	ENSSSCG00000015493	SERPINC1	protein_coding
9	106642564	119757434	Fst	9	116209094	116292366	83273	ENSSSCG00000015498	RC3H1	protein_coding
9	106642564	119757434	Fst	9	116292601	117063501	770901	ENSSSCG00000015499	RABGAP1L	protein_coding
9	106642564	119757434	Fst	9	116327344	116330248	2905	ENSSSCG00000036198	NA	pseudogene
9	106642564	119757434	Fst	9	116451120	116461732	10613	ENSSSCG00000048337	NA	protein_coding
9	106642564	119757434	Fst	9	116642990	116648001	5012	ENSSSCG00000040789	GPR52	protein_coding
9	106642564	119757434	Fst	9	117063680	117123126	59447	ENSSSCG00000015504	CACYBP	protein_coding
9	106642564	119757434	Fst	9	117097849	117148049	50201	ENSSSCG00000031435	MRPS14	protein_coding
9	106642564	119757434	Fst	9	114810004	114812916	2913	ENSSSCG00000047591	NA	protein_coding
9	106642564	119757434	Fst	9	117174786	117243836	69051	ENSSSCG00000015507	TNN	protein_coding
9	106642564	119757434	Fst	9	117253821	117287745	33925	ENSSSCG00000040719	KIAA0040	protein_coding
9	106642564	119757434	Fst	9	117256477	117256932	456	ENSSSCG00000048771	NA	pseudogene
9	106642564	119757434	Fst	9	117371828	117790243	418416	ENSSSCG00000015508	TNR	protein_coding
9	106642564	119757434	Fst	9	117915441	118114259	198819	ENSSSCG00000015509	COP1	protein_coding
9	106642564	119757434	Fst	9	113882735	113883067	333	ENSSSCG00000041477	NA	protein_coding
9	106642564	119757434	Fst	9	118364592	118635969	271378	ENSSSCG00000015512	PAPPA2	protein_coding
9	106642564	119757434	Fst	9	118646910	118968970	322061	ENSSSCG00000015513	ASTN1	protein_coding
9	106642564	119757434	Fst	9	118975719	119095338	119620	ENSSSCG00000015515	BRINP2	protein_coding
9	106642564	119757434	Fst	9	111422814	111427268	4455	ENSSSCG00000049521	NA	protein_coding
9	106642564	119757434	Fst	9	111566331	111572717	6387	ENSSSCG00000047794	NA	protein_coding
9	106642564	119757434	Fst	9	106672014	106678651	6638	ENSSSCG00000051587	NA	protein_coding
9	106642564	119757434	Fst	9	112341044	112341993	950	ENSSSCG00000045606	NA	protein_coding
9	106642564	119757434	Fst	9	113418219	113422954	4736	ENSSSCG00000031784	NA	protein_coding
9	106642564	119757434	Fst	9	113438773	113439696	924	ENSSSCG00000039428	NA	protein_coding
9	106642564	119757434	Fst	9	113457987	113458919	933	ENSSSCG00000015469	NA	protein_coding
9	106642564	119757434	Fst	9	113488945	113489877	933	ENSSSCG00000044037	NA	protein_coding
9	106642564	119757434	Fst	9	113514699	113515631	933	ENSSSCG00000049914	NA	protein_coding
9	106642564	119757434	Fst	9	113545856	113546788	933	ENSSSCG00000044050	NA	protein_coding
9	106642564	119757434	Fst	9	119283983	119292465	8483	ENSSSCG00000049756	NA	protein_coding
9	106642564	119757434	Fst	9	119309499	119313373	3875	ENSSSCG00000044083	NA	protein_coding
9	106642564	119757434	Fst	9	112720234	112725161	4928	ENSSSCG00000041559	NA	protein_coding
9	106642564	119757434	Fst	9	106698207	106745099	46893	ENSSSCG00000027272	PIK3CG	protein_coding
9	106642564	119757434	Fst	9	106851018	106957519	106502	ENSSSCG00000037706	PRKAR2B	protein_coding
9	106642564	119757434	Fst	9	106965947	106996048	30102	ENSSSCG00000035673	HBP1	protein_coding
9	106642564	119757434	Fst	9	106990573	107273607	283035	ENSSSCG00000037556	COG5	protein_coding
9	106642564	119757434	Fst	9	107023562	107028951	5390	ENSSSCG00000046628	NA	protein_coding
9	106642564	119757434	Fst	9	107205411	107211080	5670	ENSSSCG00000015442	GPR22	protein_coding
9	106642564	119757434	Fst	9	107273692	107290429	16738	ENSSSCG00000028433	DUS4L	protein_coding
9	106642564	119757434	Fst	9	107273693	107351981	78289	ENSSSCG00000022869	BCAP29	protein_coding
9	106642564	119757434	Fst	9	107365972	107431062	65091	ENSSSCG00000028969	SLC26A4	protein_coding
9	106642564	119757434	Fst	9	107455186	107474611	19426	ENSSSCG00000028585	CBLL1	protein_coding
9	106642564	119757434	Fst	9	107480641	107518728	38088	ENSSSCG00000021813	SLC26A3	protein_coding
9	106642564	119757434	Fst	9	107567662	107568192	531	ENSSSCG00000022995	NA	protein_coding
9	106642564	119757434	Fst	9	107590808	107594626	3819	ENSSSCG00000041605	NA	protein_coding
9	106642564	119757434	Fst	9	107642095	107673583	31489	ENSSSCG00000015443	DLD	protein_coding
9	106642564	119757434	Fst	9	107671152	107772269	101118	ENSSSCG00000015444	LAMB1	protein_coding
9	106642564	119757434	Fst	9	107834756	107887735	52980	ENSSSCG00000032905	NA	protein_coding
9	106642564	119757434	Fst	9	107928867	108247680	318814	ENSSSCG00000015445	NRCAM	protein_coding
9	106642564	119757434	Fst	9	108255083	108320264	65182	ENSSSCG00000015446	PNPLA8	protein_coding
9	106642564	119757434	Fst	9	108342236	108346511	4276	ENSSSCG00000015447	NA	protein_coding
9	106642564	119757434	Fst	9	108357328	108393766	36439	ENSSSCG00000015448	NME8	protein_coding
9	106642564	119757434	Fst	9	108404042	108414311	10270	ENSSSCG00000035299	SFRP4	protein_coding
9	106642564	119757434	Fst	9	108418041	108447171	29131	ENSSSCG00000020963	EPDR1	protein_coding
9	106642564	119757434	Fst	9	108631256	108676183	44928	ENSSSCG00000024028	STARD3NL	protein_coding
9	106642564	119757434	Fst	9	108678514	108693106	14593	ENSSSCG00000023584	NA	protein_coding
9	106642564	119757434	Fst	9	108703896	108784398	80503	ENSSSCG00000029596	NA	protein_coding
10	49802418	50277330	Fst	10	50259523	50268860	9338	ENSSSCG00000031978	NA	lncRNA
10	49802418	50277330	Fst	10	49862312	50202453	340142	ENSSSCG00000038536	GPR158	protein_coding
11	11335614	69872868	Fst	11	45234930	45235068	139	ENSSSCG00000019565	SNORA70	snoRNA
11	11335614	69872868	Fst	11	44350313	44350424	112	ENSSSCG00000018387	U6	snRNA
11	11335614	69872868	Fst	11	21932497	21932624	128	ENSSSCG00000020938	NA	snoRNA
11	11335614	69872868	Fst	11	21933606	21933739	134	ENSSSCG00000034636	NA	snoRNA
11	11335614	69872868	Fst	11	67096008	67096114	107	ENSSSCG00000036251	U6	snRNA
11	11335614	69872868	Fst	11	67850336	67850442	107	ENSSSCG00000033940	U6	snRNA
11	11335614	69872868	Fst	11	35990414	35990520	107	ENSSSCG00000018929	U6	snRNA
11	11335614	69872868	Fst	11	27149887	27149995	109	ENSSSCG00000019244	U6	snRNA
11	11335614	69872868	Fst	11	63596978	63599188	2211	ENSSSCG00000050511	NA	processed_pseudogene
11	11335614	69872868	Fst	11	16305715	16313615	7901	ENSSSCG00000043970	NA	lncRNA
11	11335614	69872868	Fst	11	16912020	16935201	23182	ENSSSCG00000051619	NA	lncRNA
11	11335614	69872868	Fst	11	17690380	17745632	55253	ENSSSCG00000051290	NA	lncRNA
11	11335614	69872868	Fst	11	17404796	17731262	326467	ENSSSCG00000045895	NA	lncRNA
11	11335614	69872868	Fst	11	17722926	17727336	4411	ENSSSCG00000041698	NA	lncRNA
11	11335614	69872868	Fst	11	17757679	17767570	9892	ENSSSCG00000041341	NA	lncRNA
11	11335614	69872868	Fst	11	19034199	19053914	19716	ENSSSCG00000047250	NA	lncRNA
11	11335614	69872868	Fst	11	19047737	19050673	2937	ENSSSCG00000045445	NA	lncRNA
11	11335614	69872868	Fst	11	22810407	22899899	89493	ENSSSCG00000051361	NA	lncRNA
11	11335614	69872868	Fst	11	22987460	23057605	70146	ENSSSCG00000042078	NA	lncRNA
11	11335614	69872868	Fst	11	26723008	26935650	212643	ENSSSCG00000036916	NA	lncRNA
11	11335614	69872868	Fst	11	51862539	51867501	4963	ENSSSCG00000051611	NA	lncRNA
11	11335614	69872868	Fst	11	57636306	57792477	156172	ENSSSCG00000046381	NA	lncRNA
11	11335614	69872868	Fst	11	60378054	60410186	32133	ENSSSCG00000038699	NA	lncRNA
11	11335614	69872868	Fst	11	50601349	50601450	102	ENSSSCG00000019130	U6	snRNA
11	11335614	69872868	Fst	11	50600878	50600984	107	ENSSSCG00000040027	U6	snRNA
11	11335614	69872868	Fst	11	51130538	51130644	107	ENSSSCG00000035748	U6	snRNA
11	11335614	69872868	Fst	11	12373040	12385479	12440	ENSSSCG00000045351	NA	lncRNA
11	11335614	69872868	Fst	11	12444188	12465549	21362	ENSSSCG00000044309	NA	lncRNA
11	11335614	69872868	Fst	11	12531552	12534503	2952	ENSSSCG00000045359	NA	lncRNA
11	11335614	69872868	Fst	11	12926241	12927730	1490	ENSSSCG00000041785	NA	lncRNA
11	11335614	69872868	Fst	11	60734791	60734882	92	ENSSSCG00000019535	ssc-mir-18a	miRNA
11	11335614	69872868	Fst	11	12997263	13001814	4552	ENSSSCG00000050781	NA	lncRNA
11	11335614	69872868	Fst	11	13120594	13126911	6318	ENSSSCG00000041145	NA	lncRNA
11	11335614	69872868	Fst	11	13167443	13172019	4577	ENSSSCG00000051498	NA	lncRNA
11	11335614	69872868	Fst	11	13574097	13581101	7005	ENSSSCG00000046340	NA	lncRNA
11	11335614	69872868	Fst	11	13643953	13652928	8976	ENSSSCG00000047667	NA	lncRNA
11	11335614	69872868	Fst	11	13694651	13696996	2346	ENSSSCG00000044780	NA	lncRNA
11	11335614	69872868	Fst	11	13709258	13765122	55865	ENSSSCG00000046274	NA	lncRNA
11	11335614	69872868	Fst	11	14750801	14754670	3870	ENSSSCG00000046126	NA	lncRNA
11	11335614	69872868	Fst	11	14773605	14778820	5216	ENSSSCG00000047830	NA	lncRNA
11	11335614	69872868	Fst	11	14857021	14915624	58604	ENSSSCG00000043719	NA	lncRNA
11	11335614	69872868	Fst	11	14882481	14893302	10822	ENSSSCG00000051376	NA	lncRNA
11	11335614	69872868	Fst	11	14935282	14941781	6500	ENSSSCG00000042333	NA	lncRNA
11	11335614	69872868	Fst	11	15112176	15117103	4928	ENSSSCG00000049660	NA	lncRNA
11	11335614	69872868	Fst	11	15124083	15136074	11992	ENSSSCG00000046714	NA	lncRNA
11	11335614	69872868	Fst	11	62808792	62808898	107	ENSSSCG00000019369	U6	snRNA
11	11335614	69872868	Fst	11	15270706	15275151	4446	ENSSSCG00000051340	NA	lncRNA
11	11335614	69872868	Fst	11	15472386	15481505	9120	ENSSSCG00000051534	NA	lncRNA
11	11335614	69872868	Fst	11	47699012	47699119	108	ENSSSCG00000020032	U6	snRNA
11	11335614	69872868	Fst	11	47773885	47773991	107	ENSSSCG00000018581	U6	snRNA
11	11335614	69872868	Fst	11	15946144	15973876	27733	ENSSSCG00000044706	NA	lncRNA
11	11335614	69872868	Fst	11	15946183	15965807	19625	ENSSSCG00000041062	NA	lncRNA
11	11335614	69872868	Fst	11	16518291	16571299	53009	ENSSSCG00000044490	NA	lncRNA
11	11335614	69872868	Fst	11	60735099	60735196	98	ENSSSCG00000019883	MIR20A	miRNA
11	11335614	69872868	Fst	11	16912037	16918002	5966	ENSSSCG00000049677	NA	lncRNA
11	11335614	69872868	Fst	11	16965052	16966758	1707	ENSSSCG00000049171	NA	lncRNA
11	11335614	69872868	Fst	11	17012602	17020226	7625	ENSSSCG00000042045	NA	lncRNA
11	11335614	69872868	Fst	11	18995879	18995978	100	ENSSSCG00000018211	U6	snRNA
11	11335614	69872868	Fst	11	17468565	17473242	4678	ENSSSCG00000048645	NA	lncRNA
11	11335614	69872868	Fst	11	17502141	17508279	6139	ENSSSCG00000049693	NA	lncRNA
11	11335614	69872868	Fst	11	17532247	17565936	33690	ENSSSCG00000041668	NA	lncRNA
11	11335614	69872868	Fst	11	17548494	17562859	14366	ENSSSCG00000046542	NA	lncRNA
11	11335614	69872868	Fst	11	17591859	17604527	12669	ENSSSCG00000051275	NA	lncRNA
11	11335614	69872868	Fst	11	17641676	17666897	25222	ENSSSCG00000048598	NA	lncRNA
11	11335614	69872868	Fst	11	17682983	17686390	3408	ENSSSCG00000049854	NA	lncRNA
11	11335614	69872868	Fst	11	17713933	17717187	3255	ENSSSCG00000046277	NA	lncRNA
11	11335614	69872868	Fst	11	17722229	17724846	2618	ENSSSCG00000051086	NA	lncRNA
11	11335614	69872868	Fst	11	17758361	17761928	3568	ENSSSCG00000046352	NA	lncRNA
11	11335614	69872868	Fst	11	17769229	17778959	9731	ENSSSCG00000045213	NA	lncRNA
11	11335614	69872868	Fst	11	18525446	18541105	15660	ENSSSCG00000046842	NA	lncRNA
11	11335614	69872868	Fst	11	18525472	18530570	5099	ENSSSCG00000041994	NA	lncRNA
11	11335614	69872868	Fst	11	18871775	18927068	55294	ENSSSCG00000046385	NA	lncRNA
11	11335614	69872868	Fst	11	19098312	19102389	4078	ENSSSCG00000050550	NA	lncRNA
11	11335614	69872868	Fst	11	19432390	19441588	9199	ENSSSCG00000043734	NA	lncRNA
11	11335614	69872868	Fst	11	19488858	19498043	9186	ENSSSCG00000050785	NA	lncRNA
11	11335614	69872868	Fst	11	19740104	19742166	2063	ENSSSCG00000042466	NA	lncRNA
11	11335614	69872868	Fst	11	19942805	19944316	1512	ENSSSCG00000048465	NA	lncRNA
11	11335614	69872868	Fst	11	19945714	19960193	14480	ENSSSCG00000051153	NA	lncRNA
11	11335614	69872868	Fst	11	60734656	60734732	77	ENSSSCG00000018617	ssc-mir-17	miRNA
11	11335614	69872868	Fst	11	20167295	20173624	6330	ENSSSCG00000042745	NA	lncRNA
11	11335614	69872868	Fst	11	20221422	20232699	11278	ENSSSCG00000045306	NA	lncRNA
11	11335614	69872868	Fst	11	20321343	20377247	55905	ENSSSCG00000047405	NA	lncRNA
11	11335614	69872868	Fst	11	20525238	20534323	9086	ENSSSCG00000051133	NA	lncRNA
11	11335614	69872868	Fst	11	20631366	20633932	2567	ENSSSCG00000046304	NA	lncRNA
11	11335614	69872868	Fst	11	20684168	20687606	3439	ENSSSCG00000045677	NA	lncRNA
11	11335614	69872868	Fst	11	21696601	21703966	7366	ENSSSCG00000051642	NA	lncRNA
11	11335614	69872868	Fst	11	22381937	22486659	104723	ENSSSCG00000046928	NA	lncRNA
11	11335614	69872868	Fst	11	17757460	17757554	95	ENSSSCG00000019092	MIR15A	miRNA
11	11335614	69872868	Fst	11	22436114	22450381	14268	ENSSSCG00000049729	NA	lncRNA
11	11335614	69872868	Fst	11	22814572	22817916	3345	ENSSSCG00000042342	NA	lncRNA
11	11335614	69872868	Fst	11	22921944	22949650	27707	ENSSSCG00000046910	NA	lncRNA
11	11335614	69872868	Fst	11	37629150	37629256	107	ENSSSCG00000038636	U6	snRNA
11	11335614	69872868	Fst	11	25619048	25619154	107	ENSSSCG00000035383	U6	snRNA
11	11335614	69872868	Fst	11	23065368	23080913	15546	ENSSSCG00000049260	NA	lncRNA
11	11335614	69872868	Fst	11	26498448	26498613	166	ENSSSCG00000042381	U2	snRNA
11	11335614	69872868	Fst	11	23111343	23130518	19176	ENSSSCG00000044032	NA	lncRNA
11	11335614	69872868	Fst	11	68460859	68460965	107	ENSSSCG00000037423	U6	snRNA
11	11335614	69872868	Fst	11	69226663	69226769	107	ENSSSCG00000034401	U6	snRNA
11	11335614	69872868	Fst	11	23215859	23222704	6846	ENSSSCG00000047563	NA	lncRNA
11	11335614	69872868	Fst	11	24089456	24091399	1944	ENSSSCG00000041012	NA	lncRNA
11	11335614	69872868	Fst	11	24110121	24112604	2484	ENSSSCG00000049563	NA	lncRNA
11	11335614	69872868	Fst	11	24639097	24642243	3147	ENSSSCG00000043863	NA	lncRNA
11	11335614	69872868	Fst	11	34192687	34192819	133	ENSSSCG00000020435	NA	snoRNA
11	11335614	69872868	Fst	11	24652423	24666820	14398	ENSSSCG00000050686	NA	lncRNA
11	11335614	69872868	Fst	11	26395705	26396981	1277	ENSSSCG00000041357	NA	lncRNA
11	11335614	69872868	Fst	11	26840481	26845482	5002	ENSSSCG00000051010	NA	lncRNA
11	11335614	69872868	Fst	11	28288763	28326258	37496	ENSSSCG00000047629	NA	lncRNA
11	11335614	69872868	Fst	11	28326774	28333259	6486	ENSSSCG00000044719	NA	lncRNA
11	11335614	69872868	Fst	11	28501393	28507901	6509	ENSSSCG00000043693	NA	lncRNA
11	11335614	69872868	Fst	11	30929560	30934221	4662	ENSSSCG00000041562	NA	lncRNA
11	11335614	69872868	Fst	11	31454305	31459914	5610	ENSSSCG00000047665	NA	lncRNA
11	11335614	69872868	Fst	11	11581824	11581951	128	ENSSSCG00000045131	U4	snRNA
11	11335614	69872868	Fst	11	33944773	33951224	6452	ENSSSCG00000041240	NA	lncRNA
11	11335614	69872868	Fst	11	34442968	34468728	25761	ENSSSCG00000034523	NA	lncRNA
11	11335614	69872868	Fst	11	35136738	35201354	64617	ENSSSCG00000051718	NA	lncRNA
11	11335614	69872868	Fst	11	37558661	37560282	1622	ENSSSCG00000047184	NA	lncRNA
11	11335614	69872868	Fst	11	39803774	39809525	5752	ENSSSCG00000048586	NA	lncRNA
11	11335614	69872868	Fst	11	39818530	39856910	38381	ENSSSCG00000040995	NA	lncRNA
11	11335614	69872868	Fst	11	62345724	62345830	107	ENSSSCG00000032310	U6	snRNA
11	11335614	69872868	Fst	11	42759907	43066969	307063	ENSSSCG00000048820	NA	lncRNA
11	11335614	69872868	Fst	11	42775432	42781682	6251	ENSSSCG00000043281	NA	lncRNA
11	11335614	69872868	Fst	11	43295445	43300196	4752	ENSSSCG00000050657	NA	lncRNA
11	11335614	69872868	Fst	11	52639397	52639530	134	ENSSSCG00000021526	SNORA70	snoRNA
11	11335614	69872868	Fst	11	65423771	65423875	105	ENSSSCG00000019104	U6	snRNA
11	11335614	69872868	Fst	11	44807523	44808847	1325	ENSSSCG00000050492	NA	lncRNA
11	11335614	69872868	Fst	11	44844605	44854118	9514	ENSSSCG00000050617	NA	lncRNA
11	11335614	69872868	Fst	11	17757601	17757687	87	ENSSSCG00000019808	ssc-mir-16-2	miRNA
11	11335614	69872868	Fst	11	44967854	44977670	9817	ENSSSCG00000049296	NA	lncRNA
11	11335614	69872868	Fst	11	45927374	45933024	5651	ENSSSCG00000045422	NA	lncRNA
11	11335614	69872868	Fst	11	46462379	46471495	9117	ENSSSCG00000047743	NA	lncRNA
11	11335614	69872868	Fst	11	46572496	46602800	30305	ENSSSCG00000050104	NA	lncRNA
11	11335614	69872868	Fst	11	46595611	46655369	59759	ENSSSCG00000042071	NA	lncRNA
11	11335614	69872868	Fst	11	46650062	46650988	927	ENSSSCG00000049759	NA	lncRNA
11	11335614	69872868	Fst	11	15430670	15430785	116	ENSSSCG00000021198	NA	snoRNA
11	11335614	69872868	Fst	11	47420884	47426009	5126	ENSSSCG00000046758	NA	lncRNA
11	11335614	69872868	Fst	11	48222603	48224559	1957	ENSSSCG00000043183	NA	lncRNA
11	11335614	69872868	Fst	11	48298532	48304194	5663	ENSSSCG00000045420	NA	lncRNA
11	11335614	69872868	Fst	11	48461724	48525148	63425	ENSSSCG00000042514	NA	lncRNA
11	11335614	69872868	Fst	11	48484244	48493079	8836	ENSSSCG00000051284	NA	lncRNA
11	11335614	69872868	Fst	11	48594981	48597815	2835	ENSSSCG00000050426	NA	lncRNA
11	11335614	69872868	Fst	11	48621879	48627688	5810	ENSSSCG00000046323	NA	lncRNA
11	11335614	69872868	Fst	11	48660920	48664543	3624	ENSSSCG00000044252	NA	lncRNA
11	11335614	69872868	Fst	11	48684232	48688383	4152	ENSSSCG00000045771	NA	lncRNA
11	11335614	69872868	Fst	11	48814899	48822746	7848	ENSSSCG00000050614	NA	lncRNA
11	11335614	69872868	Fst	11	48846372	48851277	4906	ENSSSCG00000046064	NA	lncRNA
11	11335614	69872868	Fst	11	48899182	48906780	7599	ENSSSCG00000045194	NA	lncRNA
11	11335614	69872868	Fst	11	48914801	48922181	7381	ENSSSCG00000050731	NA	lncRNA
11	11335614	69872868	Fst	11	48936518	48941095	4578	ENSSSCG00000051318	NA	lncRNA
11	11335614	69872868	Fst	11	49596261	49598671	2411	ENSSSCG00000047458	NA	lncRNA
11	11335614	69872868	Fst	11	50463704	50466169	2466	ENSSSCG00000041521	NA	lncRNA
11	11335614	69872868	Fst	11	51899284	51906294	7011	ENSSSCG00000042274	NA	lncRNA
11	11335614	69872868	Fst	11	52550732	52579843	29112	ENSSSCG00000041420	NA	lncRNA
11	11335614	69872868	Fst	11	60735343	60735449	107	ENSSSCG00000018681	MIR92A-1	miRNA
11	11335614	69872868	Fst	11	53099519	53131212	31694	ENSSSCG00000045873	NA	lncRNA
11	11335614	69872868	Fst	11	55565134	55569612	4479	ENSSSCG00000047575	NA	lncRNA
11	11335614	69872868	Fst	11	55622329	55632028	9700	ENSSSCG00000044970	NA	lncRNA
11	11335614	69872868	Fst	11	55640548	55696261	55714	ENSSSCG00000042996	NA	lncRNA
11	11335614	69872868	Fst	11	57637025	57655138	18114	ENSSSCG00000049939	NA	lncRNA
11	11335614	69872868	Fst	11	57776069	57781612	5544	ENSSSCG00000042810	NA	lncRNA
11	11335614	69872868	Fst	11	57813121	57817300	4180	ENSSSCG00000049059	NA	lncRNA
11	11335614	69872868	Fst	11	57872788	57941051	68264	ENSSSCG00000047789	NA	lncRNA
11	11335614	69872868	Fst	11	57898588	57942933	44346	ENSSSCG00000050504	NA	lncRNA
11	11335614	69872868	Fst	11	58079007	58085484	6478	ENSSSCG00000050699	NA	lncRNA
11	11335614	69872868	Fst	11	60735230	60735328	99	ENSSSCG00000019902	MIR19B-1	miRNA
11	11335614	69872868	Fst	11	59181815	59189254	7440	ENSSSCG00000047426	NA	lncRNA
11	11335614	69872868	Fst	11	59719861	59726079	6219	ENSSSCG00000043859	NA	lncRNA
11	11335614	69872868	Fst	11	60006168	60036276	30109	ENSSSCG00000051052	NA	lncRNA
11	11335614	69872868	Fst	11	60627327	60654617	27291	ENSSSCG00000050562	NA	lncRNA
11	11335614	69872868	Fst	11	60731653	60734423	2771	ENSSSCG00000042593	NA	lncRNA
11	11335614	69872868	Fst	11	62180194	62185642	5449	ENSSSCG00000048281	NA	lncRNA
11	11335614	69872868	Fst	11	63788321	63795472	7152	ENSSSCG00000045083	NA	lncRNA
11	11335614	69872868	Fst	11	64023093	64035828	12736	ENSSSCG00000049800	NA	lncRNA
11	11335614	69872868	Fst	11	66722666	66743823	21158	ENSSSCG00000043678	NA	lncRNA
11	11335614	69872868	Fst	11	66842349	66848012	5664	ENSSSCG00000051700	NA	lncRNA
11	11335614	69872868	Fst	11	68322529	68327075	4547	ENSSSCG00000043609	NA	lncRNA
11	11335614	69872868	Fst	11	68347677	68380299	32623	ENSSSCG00000051176	NA	lncRNA
11	11335614	69872868	Fst	11	68800447	68805592	5146	ENSSSCG00000044552	NA	lncRNA
11	11335614	69872868	Fst	11	68847123	68860441	13319	ENSSSCG00000044319	NA	lncRNA
11	11335614	69872868	Fst	11	68881160	68884343	3184	ENSSSCG00000045395	NA	lncRNA
11	11335614	69872868	Fst	11	69510689	69651155	140467	ENSSSCG00000036690	NA	lncRNA
11	11335614	69872868	Fst	11	60734939	60735020	82	ENSSSCG00000019897	ssc-mir-19a	miRNA
11	11335614	69872868	Fst	11	15977286	15977945	660	ENSSSCG00000009383	CCDC70	protein_coding
11	11335614	69872868	Fst	11	13689729	13692219	2491	ENSSSCG00000048951	NA	protein_coding
11	11335614	69872868	Fst	11	32410450	32415675	5226	ENSSSCG00000046780	NA	protein_coding
11	11335614	69872868	Fst	11	15137459	15143225	5767	ENSSSCG00000044370	NA	protein_coding
11	11335614	69872868	Fst	11	14169887	14171276	1390	ENSSSCG00000049620	NA	protein_coding
11	11335614	69872868	Fst	11	34641559	34643980	2422	ENSSSCG00000043875	NA	protein_coding
11	11335614	69872868	Fst	11	34022682	34027735	5054	ENSSSCG00000041286	NA	protein_coding
11	11335614	69872868	Fst	11	31150810	31151897	1088	ENSSSCG00000047039	NA	protein_coding
11	11335614	69872868	Fst	11	40811017	40813568	2552	ENSSSCG00000048977	NA	protein_coding
11	11335614	69872868	Fst	11	32455889	32460600	4712	ENSSSCG00000045727	NA	protein_coding
11	11335614	69872868	Fst	11	48421664	48425273	3610	ENSSSCG00000050777	NA	protein_coding
11	11335614	69872868	Fst	11	40914614	40920147	5534	ENSSSCG00000044557	NA	protein_coding
11	11335614	69872868	Fst	11	17230845	17239607	8763	ENSSSCG00000049891	NA	protein_coding
11	11335614	69872868	Fst	11	41477188	41483824	6637	ENSSSCG00000051740	NA	protein_coding
11	11335614	69872868	Fst	11	38657340	38659955	2616	ENSSSCG00000042516	NA	protein_coding
11	11335614	69872868	Fst	11	54083015	54083407	393	ENSSSCG00000004054	NA	protein_coding
11	11335614	69872868	Fst	11	52143265	52149208	5944	ENSSSCG00000051397	NA	protein_coding
11	11335614	69872868	Fst	11	40034452	40037031	2580	ENSSSCG00000047489	NA	protein_coding
11	11335614	69872868	Fst	11	50492701	50495604	2904	ENSSSCG00000043223	NA	protein_coding
11	11335614	69872868	Fst	11	11520021	11521136	1116	ENSSSCG00000009351	MAB21L1	protein_coding
11	11335614	69872868	Fst	11	64837163	64844045	6883	ENSSSCG00000041018	NA	protein_coding
11	11335614	69872868	Fst	11	59360769	59366946	6178	ENSSSCG00000044716	NA	protein_coding
11	11335614	69872868	Fst	11	59963180	59965502	2323	ENSSSCG00000041608	NA	protein_coding
11	11335614	69872868	Fst	11	41268624	41273623	5000	ENSSSCG00000042981	NA	protein_coding
11	11335614	69872868	Fst	11	41771293	41776454	5162	ENSSSCG00000048008	NA	protein_coding
11	11335614	69872868	Fst	11	41775119	41778002	2884	ENSSSCG00000041007	NA	protein_coding
11	11335614	69872868	Fst	11	63825637	63826467	831	ENSSSCG00000009494	SOX21	protein_coding
11	11335614	69872868	Fst	11	66967238	66967558	321	ENSSSCG00000009508	NA	protein_coding
11	11335614	69872868	Fst	11	59158654	59164727	6074	ENSSSCG00000048437	NA	protein_coding
11	11335614	69872868	Fst	11	55447719	55451796	4078	ENSSSCG00000042294	NA	protein_coding
11	11335614	69872868	Fst	11	21921735	21924146	2412	ENSSSCG00000048332	NA	protein_coding
11	11335614	69872868	Fst	11	17513816	17516773	2958	ENSSSCG00000049008	NA	processed_pseudogene
11	11335614	69872868	Fst	11	13291210	13292292	1083	ENSSSCG00000045900	NA	processed_pseudogene
11	11335614	69872868	Fst	11	50543941	50545020	1080	ENSSSCG00000049459	NA	processed_pseudogene
11	11335614	69872868	Fst	11	36535594	36535977	384	ENSSSCG00000036413	NA	processed_pseudogene
11	11335614	69872868	Fst	11	38325798	38326853	1056	ENSSSCG00000051326	NA	processed_pseudogene
11	11335614	69872868	Fst	11	11084534	11722852	638319	ENSSSCG00000034348	NBEA	protein_coding
11	11335614	69872868	Fst	11	11444361	11449456	5096	ENSSSCG00000051344	NA	protein_coding
11	11335614	69872868	Fst	11	11447100	11450709	3610	ENSSSCG00000046978	NA	pseudogene
11	11335614	69872868	Fst	11	11815803	12198630	382828	ENSSSCG00000033919	DCLK1	protein_coding
11	11335614	69872868	Fst	11	12203102	12256000	52899	ENSSSCG00000026164	NA	protein_coding
11	11335614	69872868	Fst	11	12203104	12309699	106596	ENSSSCG00000026564	NA	protein_coding
11	11335614	69872868	Fst	11	12313210	12365426	52217	ENSSSCG00000024635	SPART	protein_coding
11	11335614	69872868	Fst	11	12396301	12405353	9053	ENSSSCG00000009354	CCNA1	protein_coding
11	11335614	69872868	Fst	11	12576562	12600665	24104	ENSSSCG00000040557	SERTM1	protein_coding
11	11335614	69872868	Fst	11	12689618	12695130	5513	ENSSSCG00000009356	NA	pseudogene
11	11335614	69872868	Fst	11	12705359	12763008	57650	ENSSSCG00000009357	SMAD9	protein_coding
11	11335614	69872868	Fst	11	12777552	12816008	38457	ENSSSCG00000009360	ALG5	protein_coding
11	11335614	69872868	Fst	11	12817110	12825847	8738	ENSSSCG00000009358	EXOSC8	protein_coding
11	11335614	69872868	Fst	11	12825760	12864929	39170	ENSSSCG00000009359	SUPT20H	protein_coding
11	11335614	69872868	Fst	11	13181344	13410239	228896	ENSSSCG00000047553	NA	protein_coding
11	11335614	69872868	Fst	11	13182272	13259019	76748	ENSSSCG00000009361	POSTN	protein_coding
11	11335614	69872868	Fst	11	13246347	13327858	81512	ENSSSCG00000047188	NA	protein_coding
11	11335614	69872868	Fst	11	13298950	13516449	217500	ENSSSCG00000009362	TRPC4	protein_coding
11	11335614	69872868	Fst	11	13298978	13304266	5289	ENSSSCG00000042797	NA	pseudogene
11	11335614	69872868	Fst	11	13307944	13310328	2385	ENSSSCG00000045003	NA	pseudogene
11	11335614	69872868	Fst	11	13765497	14057370	291874	ENSSSCG00000045890	UFM1	protein_coding
11	11335614	69872868	Fst	11	13959865	14154246	194382	ENSSSCG00000009364	FREM2	protein_coding
11	11335614	69872868	Fst	11	14132326	14183637	51312	ENSSSCG00000040697	PROSER1	protein_coding
11	11335614	69872868	Fst	11	14134315	14135175	861	ENSSSCG00000043789	NA	protein_coding
11	11335614	69872868	Fst	11	14184090	14381617	197528	ENSSSCG00000037746	NHLRC3	protein_coding
11	11335614	69872868	Fst	11	14199887	14203051	3165	ENSSSCG00000041468	NA	pseudogene
11	11335614	69872868	Fst	11	14319428	14576108	256681	ENSSSCG00000029855	LHFPL6	protein_coding
11	11335614	69872868	Fst	11	14576214	14737579	161366	ENSSSCG00000009369	COG6	protein_coding
11	11335614	69872868	Fst	11	15137471	15143225	5755	ENSSSCG00000043742	NA	pseudogene
11	11335614	69872868	Fst	11	15317124	15410473	93350	ENSSSCG00000009370	FOXO1	protein_coding
11	11335614	69872868	Fst	11	15450702	15472314	21613	ENSSSCG00000009372	MRPS31	protein_coding
11	11335614	69872868	Fst	11	15494385	15559312	64928	ENSSSCG00000009373	SLC25A15	protein_coding
11	11335614	69872868	Fst	11	15508364	15511270	2907	ENSSSCG00000047038	NA	protein_coding
11	11335614	69872868	Fst	11	15550742	15603974	53233	ENSSSCG00000009374	NA	protein_coding
11	11335614	69872868	Fst	11	15667640	15697872	30233	ENSSSCG00000009377	THSD1	protein_coding
11	11335614	69872868	Fst	11	15701370	15772693	71324	ENSSSCG00000035658	VPS36	protein_coding
11	11335614	69872868	Fst	11	15751801	15766497	14697	ENSSSCG00000009378	CKAP2	protein_coding
11	11335614	69872868	Fst	11	15772844	15798420	25577	ENSSSCG00000009379	NEK3	protein_coding
11	11335614	69872868	Fst	11	15801354	15862231	60878	ENSSSCG00000009380	NEK5	protein_coding
11	11335614	69872868	Fst	11	15851711	15876392	24682	ENSSSCG00000009381	ALG11	protein_coding
11	11335614	69872868	Fst	11	15876709	15942070	65362	ENSSSCG00000033570	NA	protein_coding
11	11335614	69872868	Fst	11	15884851	15887025	2175	ENSSSCG00000049215	NA	pseudogene
11	11335614	69872868	Fst	11	16008665	16034395	25731	ENSSSCG00000041795	TMEM272	protein_coding
11	11335614	69872868	Fst	11	16078058	16301828	223771	ENSSSCG00000040538	WDFY2	protein_coding
11	11335614	69872868	Fst	11	16202708	16208873	6166	ENSSSCG00000041961	NA	pseudogene
11	11335614	69872868	Fst	11	16372805	16468252	95448	ENSSSCG00000009384	INTS6	protein_coding
11	11335614	69872868	Fst	11	16466475	16500558	34084	ENSSSCG00000009385	SERPINE3	protein_coding
11	11335614	69872868	Fst	11	16572295	16658162	85868	ENSSSCG00000029598	FAM124A	protein_coding
11	11335614	69872868	Fst	11	16719391	16738760	19370	ENSSSCG00000047857	C13orf42	protein_coding
11	11335614	69872868	Fst	11	16776188	16811779	35592	ENSSSCG00000024765	NA	protein_coding
11	11335614	69872868	Fst	11	16829801	16911879	82079	ENSSSCG00000024385	RNASEH2B	protein_coding
11	11335614	69872868	Fst	11	16972554	16989394	16841	ENSSSCG00000009387	DLEU7	protein_coding
11	11335614	69872868	Fst	11	17308037	17309083	1047	ENSSSCG00000049814	NA	protein_coding
11	11335614	69872868	Fst	11	17784996	17793804	8809	ENSSSCG00000009388	KCNRG	protein_coding
11	11335614	69872868	Fst	11	17792467	17849732	57266	ENSSSCG00000009389	TRIM13	protein_coding
11	11335614	69872868	Fst	11	17848852	17872257	23406	ENSSSCG00000009390	SPRYD7	protein_coding
11	11335614	69872868	Fst	11	17947850	18033787	85938	ENSSSCG00000024125	KPNA3	protein_coding
11	11335614	69872868	Fst	11	18022070	18024112	2043	ENSSSCG00000046876	NA	pseudogene
11	11335614	69872868	Fst	11	18040010	18087644	47635	ENSSSCG00000009393	EBPL	protein_coding
11	11335614	69872868	Fst	11	18040110	18197751	157642	ENSSSCG00000021060	RCBTB1	protein_coding
11	11335614	69872868	Fst	11	18067499	18100413	32915	ENSSSCG00000036810	ARL11	protein_coding
11	11335614	69872868	Fst	11	18205072	18251949	46878	ENSSSCG00000009396	PHF11	protein_coding
11	11335614	69872868	Fst	11	18252527	18297826	45300	ENSSSCG00000009395	SETDB2	protein_coding
11	11335614	69872868	Fst	11	18298018	18400398	102381	ENSSSCG00000009397	CAB39L	protein_coding
11	11335614	69872868	Fst	11	18458299	18518146	59848	ENSSSCG00000031598	CDADC1	protein_coding
11	11335614	69872868	Fst	11	18542028	18544025	1998	ENSSSCG00000022064	MLNR	protein_coding
11	11335614	69872868	Fst	11	18564280	18757869	193590	ENSSSCG00000022159	FNDC3A	protein_coding
11	11335614	69872868	Fst	11	18733986	18737162	3177	ENSSSCG00000048866	NA	pseudogene
11	11335614	69872868	Fst	11	18840651	18841302	652	ENSSSCG00000039832	NA	protein_coding
11	11335614	69872868	Fst	11	18987174	19011015	23842	ENSSSCG00000009399	CYSLTR2	protein_coding
11	11335614	69872868	Fst	11	19105305	19182488	77184	ENSSSCG00000009400	RCBTB2	protein_coding
11	11335614	69872868	Fst	11	19186759	19317690	130932	ENSSSCG00000009401	RB1	protein_coding
11	11335614	69872868	Fst	11	19349133	19377917	28785	ENSSSCG00000009403	ITM2B	protein_coding
11	11335614	69872868	Fst	11	19551863	19566926	15064	ENSSSCG00000035098	MED4	protein_coding
11	11335614	69872868	Fst	11	19572644	19584538	11895	ENSSSCG00000027551	NUDT15	protein_coding
11	11335614	69872868	Fst	11	19616499	19675791	59293	ENSSSCG00000009405	SUCLA2	protein_coding
11	11335614	69872868	Fst	11	20403987	20410586	6600	ENSSSCG00000043883	NA	pseudogene
11	11335614	69872868	Fst	11	20453067	20455091	2025	ENSSSCG00000047786	NA	protein_coding
11	11335614	69872868	Fst	11	20555961	20619629	63669	ENSSSCG00000037452	HTR2A	protein_coding
11	11335614	69872868	Fst	11	20651822	20672245	20424	ENSSSCG00000009407	ESD	protein_coding
11	11335614	69872868	Fst	11	20688596	20906608	218013	ENSSSCG00000009408	LRCH1	protein_coding
11	11335614	69872868	Fst	11	20995898	21036417	40520	ENSSSCG00000009410	RUBCNL	protein_coding
11	11335614	69872868	Fst	11	21080028	21126425	46398	ENSSSCG00000009411	LRRC63	protein_coding
11	11335614	69872868	Fst	11	21130045	21222009	91965	ENSSSCG00000009412	LCP1	protein_coding
11	11335614	69872868	Fst	11	21210717	21211886	1170	ENSSSCG00000034648	NA	protein_coding
11	11335614	69872868	Fst	11	21234447	21298244	63798	ENSSSCG00000009413	CPB2	protein_coding
11	11335614	69872868	Fst	11	21298855	21387972	89118	ENSSSCG00000009414	ZC3H13	protein_coding
11	11335614	69872868	Fst	11	21501549	21562077	60529	ENSSSCG00000038733	SIAH3	protein_coding
11	11335614	69872868	Fst	11	21612034	21622392	10359	ENSSSCG00000009417	CBY2	protein_coding
11	11335614	69872868	Fst	11	21759178	21872726	113549	ENSSSCG00000023738	COG3	protein_coding
11	11335614	69872868	Fst	11	21929176	21933786	4611	ENSSSCG00000040929	TPT1	protein_coding
11	11335614	69872868	Fst	11	21983822	22144954	161133	ENSSSCG00000034156	GTF2F2	protein_coding
11	11335614	69872868	Fst	11	22056746	22076409	19664	ENSSSCG00000022868	KCTD4	protein_coding
11	11335614	69872868	Fst	11	22230989	22267358	36370	ENSSSCG00000009419	NA	protein_coding
11	11335614	69872868	Fst	11	22267481	22303071	35591	ENSSSCG00000009420	NUFIP1	protein_coding
11	11335614	69872868	Fst	11	22518795	22634407	115613	ENSSSCG00000009422	TSC22D1	protein_coding
11	11335614	69872868	Fst	11	22672235	22700675	28441	ENSSSCG00000040405	SERP2	protein_coding
11	11335614	69872868	Fst	11	22903261	22920181	16921	ENSSSCG00000033908	SMIM2	protein_coding
11	11335614	69872868	Fst	11	23141133	23159717	18585	ENSSSCG00000009425	NA	protein_coding
11	11335614	69872868	Fst	11	23156331	23198886	42556	ENSSSCG00000009426	CCDC122	protein_coding
11	11335614	69872868	Fst	11	23237697	23894727	657031	ENSSSCG00000021818	ENOX1	protein_coding
11	11335614	69872868	Fst	11	23356392	23359837	3446	ENSSSCG00000041790	NA	pseudogene
11	11335614	69872868	Fst	11	23994030	24087067	93038	ENSSSCG00000038251	DNAJC15	protein_coding
11	11335614	69872868	Fst	11	24116985	24216219	99235	ENSSSCG00000037572	EPSTI1	protein_coding
11	11335614	69872868	Fst	11	24312395	24321904	9510	ENSSSCG00000009428	FAM216B	protein_coding
11	11335614	69872868	Fst	11	24466586	24505422	38837	ENSSSCG00000009429	TNFSF11	protein_coding
11	11335614	69872868	Fst	11	24704881	24752244	47364	ENSSSCG00000009430	AKAP11	protein_coding
11	11335614	69872868	Fst	11	24784407	24971045	186639	ENSSSCG00000009431	DGKH	protein_coding
11	11335614	69872868	Fst	11	25064656	25459728	395073	ENSSSCG00000029837	VWA8	protein_coding
11	11335614	69872868	Fst	11	25478877	25496519	17643	ENSSSCG00000009434	RGCC	protein_coding
11	11335614	69872868	Fst	11	25528895	25595134	66240	ENSSSCG00000009435	NAA16	protein_coding
11	11335614	69872868	Fst	11	25577264	25577651	388	ENSSSCG00000034029	NA	protein_coding
11	11335614	69872868	Fst	11	25603826	25638603	34778	ENSSSCG00000009436	MTRF1	protein_coding
11	11335614	69872868	Fst	11	25643709	25710987	67279	ENSSSCG00000031378	KBTBD6	protein_coding
11	11335614	69872868	Fst	11	25643719	25646129	2411	ENSSSCG00000037413	KBTBD7	protein_coding
11	11335614	69872868	Fst	11	25731390	25771961	40572	ENSSSCG00000031627	WBP4	protein_coding
11	11335614	69872868	Fst	11	25810572	25900802	90231	ENSSSCG00000009440	ELF1	protein_coding
11	11335614	69872868	Fst	11	25905366	25906473	1108	ENSSSCG00000047512	NA	protein_coding
11	11335614	69872868	Fst	11	25906010	25954210	48201	ENSSSCG00000039338	SUGT1	protein_coding
11	11335614	69872868	Fst	11	25961915	25994651	32737	ENSSSCG00000009442	CNMD	protein_coding
11	11335614	69872868	Fst	11	26127399	26132123	4725	ENSSSCG00000009445	PCDH8	protein_coding
11	11335614	69872868	Fst	11	26350203	26375716	25514	ENSSSCG00000009444	OLFM4	protein_coding
11	11335614	69872868	Fst	11	28525538	28526610	1073	ENSSSCG00000043491	NA	protein_coding
11	11335614	69872868	Fst	11	29589728	29590551	824	ENSSSCG00000035135	NA	pseudogene
11	11335614	69872868	Fst	11	30511261	30611727	100467	ENSSSCG00000009446	PCDH17	protein_coding
11	11335614	69872868	Fst	11	32492740	32994837	502098	ENSSSCG00000009448	DIAPH3	protein_coding
11	11335614	69872868	Fst	11	33258063	33440127	182065	ENSSSCG00000009449	TDRD3	protein_coding
11	11335614	69872868	Fst	11	34384510	34389730	5221	ENSSSCG00000031955	NA	protein_coding
11	11335614	69872868	Fst	11	38524034	39454240	930207	ENSSSCG00000038842	PCDH9	protein_coding
11	11335614	69872868	Fst	11	39012577	39016109	3533	ENSSSCG00000041334	NA	pseudogene
11	11335614	69872868	Fst	11	39160338	39165312	4975	ENSSSCG00000047069	NA	pseudogene
11	11335614	69872868	Fst	11	39191579	39197897	6319	ENSSSCG00000043805	NA	protein_coding
11	11335614	69872868	Fst	11	42033842	42419770	385929	ENSSSCG00000009456	KLHL1	protein_coding
11	11335614	69872868	Fst	11	42668007	42669143	1137	ENSSSCG00000046505	NA	protein_coding
11	11335614	69872868	Fst	11	43764270	44188352	424083	ENSSSCG00000009457	DACH1	protein_coding
11	11335614	69872868	Fst	11	44897445	44898152	708	ENSSSCG00000009458	NA	protein_coding
11	11335614	69872868	Fst	11	44999320	45018862	19543	ENSSSCG00000040073	MZT1	protein_coding
11	11335614	69872868	Fst	11	45018352	45045127	26776	ENSSSCG00000025120	BORA	protein_coding
11	11335614	69872868	Fst	11	45044508	45075910	31403	ENSSSCG00000009460	DIS3	protein_coding
11	11335614	69872868	Fst	11	45076061	45362891	286831	ENSSSCG00000024722	PIBF1	protein_coding
11	11335614	69872868	Fst	11	45369797	45388314	18518	ENSSSCG00000035101	KLF5	protein_coding
11	11335614	69872868	Fst	11	45985542	46459791	474250	ENSSSCG00000025130	KLF12	protein_coding
11	11335614	69872868	Fst	11	46063553	46068197	4645	ENSSSCG00000042165	NA	pseudogene
11	11335614	69872868	Fst	11	46206605	46212168	5564	ENSSSCG00000049910	NA	protein_coding
11	11335614	69872868	Fst	11	46408272	46411947	3676	ENSSSCG00000048039	NA	pseudogene
11	11335614	69872868	Fst	11	47543814	47818561	274748	ENSSSCG00000009464	COMMD6	protein_coding
11	11335614	69872868	Fst	11	47829103	47887629	58527	ENSSSCG00000009466	UCHL3	protein_coding
11	11335614	69872868	Fst	11	47911096	48133446	222351	ENSSSCG00000040184	LMO7	protein_coding
11	11335614	69872868	Fst	11	48649723	48657546	7824	ENSSSCG00000045335	NA	pseudogene
11	11335614	69872868	Fst	11	48943477	49031093	87617	ENSSSCG00000009468	KCTD12	protein_coding
11	11335614	69872868	Fst	11	49077492	49088345	10854	ENSSSCG00000009469	ACOD1	protein_coding
11	11335614	69872868	Fst	11	49105873	49129888	24016	ENSSSCG00000031288	NA	protein_coding
11	11335614	69872868	Fst	11	49130182	49151009	20828	ENSSSCG00000009472	FBXL3	protein_coding
11	11335614	69872868	Fst	11	49164141	49432858	268718	ENSSSCG00000009473	MYCBP2	protein_coding
11	11335614	69872868	Fst	11	49651673	49775448	123776	ENSSSCG00000009474	SCEL	protein_coding
11	11335614	69872868	Fst	11	49807994	49886820	78827	ENSSSCG00000009475	SLAIN1	protein_coding
11	11335614	69872868	Fst	11	50072554	50102884	30331	ENSSSCG00000009477	EDNRB	protein_coding
11	11335614	69872868	Fst	11	50730428	50732340	1913	ENSSSCG00000025334	POU4F1	protein_coding
11	11335614	69872868	Fst	11	50740916	50786774	45859	ENSSSCG00000029113	OBI1	protein_coding
11	11335614	69872868	Fst	11	51337488	51420865	83378	ENSSSCG00000009479	RBM26	protein_coding
11	11335614	69872868	Fst	11	51420166	51560305	140140	ENSSSCG00000009480	NDFIP2	protein_coding
11	11335614	69872868	Fst	11	52153704	52160497	6794	ENSSSCG00000009482	SPRY2	protein_coding
11	11335614	69872868	Fst	11	52175808	52356741	180934	ENSSSCG00000050522	NA	protein_coding
11	11335614	69872868	Fst	11	54598249	54598859	611	ENSSSCG00000047723	NA	pseudogene
11	11335614	69872868	Fst	11	54950673	54955949	5277	ENSSSCG00000009485	SLITRK1	protein_coding
11	11335614	69872868	Fst	11	55327318	55328176	859	ENSSSCG00000035248	NA	protein_coding
11	11335614	69872868	Fst	11	56508709	56522212	13504	ENSSSCG00000009486	SLITRK6	protein_coding
11	11335614	69872868	Fst	11	57428542	57429034	493	ENSSSCG00000033995	NA	protein_coding
11	11335614	69872868	Fst	11	57792665	57800850	8186	ENSSSCG00000009488	SLITRK5	protein_coding
11	11335614	69872868	Fst	11	60222874	60301902	79029	ENSSSCG00000043274	NA	protein_coding
11	11335614	69872868	Fst	11	60791032	62146238	1355207	ENSSSCG00000031946	GPC5	protein_coding
11	11335614	69872868	Fst	11	62438652	63560903	1122252	ENSSSCG00000009489	GPC6	protein_coding
11	11335614	69872868	Fst	11	63584866	63678314	93449	ENSSSCG00000009490	DCT	protein_coding
11	11335614	69872868	Fst	11	63695628	63716732	21105	ENSSSCG00000009491	TGDS	protein_coding
11	11335614	69872868	Fst	11	63720058	63769345	49288	ENSSSCG00000009492	GPR180	protein_coding
11	11335614	69872868	Fst	11	64089153	64309836	220684	ENSSSCG00000026996	NA	protein_coding
11	11335614	69872868	Fst	11	64474163	64648413	174251	ENSSSCG00000009497	NA	protein_coding
11	11335614	69872868	Fst	11	64698884	64852118	153235	ENSSSCG00000009496	NA	protein_coding
11	11335614	69872868	Fst	11	64702794	64740358	37565	ENSSSCG00000027851	NA	protein_coding
11	11335614	69872868	Fst	11	64861082	64997011	135930	ENSSSCG00000009498	NA	protein_coding
11	11335614	69872868	Fst	11	65027732	65147242	119511	ENSSSCG00000009500	CLDN10	protein_coding
11	11335614	69872868	Fst	11	65189592	65201471	11880	ENSSSCG00000009501	NA	protein_coding
11	11335614	69872868	Fst	11	65230162	65303844	73683	ENSSSCG00000026082	DNAJC3	protein_coding
11	11335614	69872868	Fst	11	65307150	65477490	170341	ENSSSCG00000009502	UGGT2	protein_coding
11	11335614	69872868	Fst	11	65516296	66186846	670551	ENSSSCG00000009503	HS6ST3	protein_coding
11	11335614	69872868	Fst	11	65571281	65574049	2769	ENSSSCG00000046824	NA	pseudogene
11	11335614	69872868	Fst	11	66290189	66291201	1013	ENSSSCG00000024459	NA	pseudogene
11	11335614	69872868	Fst	11	66385802	66641653	255852	ENSSSCG00000009505	MBNL2	protein_coding
11	11335614	69872868	Fst	11	66526777	66528510	1734	ENSSSCG00000051098	NA	protein_coding
11	11335614	69872868	Fst	11	66679252	66720063	40812	ENSSSCG00000039812	RAP2A	protein_coding
11	11335614	69872868	Fst	11	66961240	66961675	436	ENSSSCG00000033091	NA	pseudogene
11	11335614	69872868	Fst	11	67004076	67060552	56477	ENSSSCG00000009509	IPO5	protein_coding
11	11335614	69872868	Fst	11	67144103	67457548	313446	ENSSSCG00000026863	FARP1	protein_coding
11	11335614	69872868	Fst	11	67458351	67634349	175999	ENSSSCG00000009511	STK24	protein_coding
11	11335614	69872868	Fst	11	67652193	67710933	58741	ENSSSCG00000009513	SLC15A1	protein_coding
11	11335614	69872868	Fst	11	67764009	68130255	366247	ENSSSCG00000022112	DOCK9	protein_coding
11	11335614	69872868	Fst	11	68145101	68319939	174839	ENSSSCG00000009516	UBAC2	protein_coding
11	11335614	69872868	Fst	11	68187327	68191269	3943	ENSSSCG00000031999	GPR18	protein_coding
11	11335614	69872868	Fst	11	68193101	68193949	849	ENSSSCG00000035363	NA	pseudogene
11	11335614	69872868	Fst	11	68231851	68245751	13901	ENSSSCG00000009517	GPR183	protein_coding
11	11335614	69872868	Fst	11	68334573	68342794	8222	ENSSSCG00000031278	NA	protein_coding
11	11335614	69872868	Fst	11	68404975	68469954	64980	ENSSSCG00000031808	TM9SF2	protein_coding
11	11335614	69872868	Fst	11	68507877	68767546	259670	ENSSSCG00000009519	CLYBL	protein_coding
11	11335614	69872868	Fst	11	68659974	68660592	619	ENSSSCG00000039610	NA	protein_coding
11	11335614	69872868	Fst	11	68821735	68830341	8607	ENSSSCG00000009521	ZIC5	protein_coding
11	11335614	69872868	Fst	11	68840830	68846470	5641	ENSSSCG00000009520	ZIC2	protein_coding
11	11335614	69872868	Fst	11	68920929	69301533	380605	ENSSSCG00000009522	PCCA	protein_coding
11	11335614	69872868	Fst	11	69287674	69349203	61530	ENSSSCG00000009523	NA	protein_coding
11	11335614	69872868	Fst	11	69361227	69443039	81813	ENSSSCG00000009524	TMTC4	protein_coding
11	11335614	69872868	Fst	11	69411114	69412067	954	ENSSSCG00000032891	NA	pseudogene
11	11335614	69872868	Fst	11	69710364	70022727	312364	ENSSSCG00000038949	NALCN	protein_coding
12	48181049	48181049	Fst	12	48172706	48386886	214181	ENSSSCG00000017826	SMG6	protein_coding
13	200778735	201245827	Fst	13	200833056	200835896	2841	ENSSSCG00000046726	NA	lncRNA
13	200778735	201245827	Fst	13	200694616	200821912	127297	ENSSSCG00000012062	TTC3	protein_coding
13	200778735	201245827	Fst	13	200869167	200926108	56942	ENSSSCG00000012063	VPS26C	protein_coding
13	200778735	201245827	Fst	13	201008830	201159954	151125	ENSSSCG00000030480	DYRK1A	protein_coding
13	200778735	201245827	Fst	13	201243609	201525630	282022	ENSSSCG00000012065	KCNJ6	protein_coding
14	13891794	13891794	Fst	14	13890298	13915592	25295	ENSSSCG00000009691	NA	protein_coding
15	115593713	121561503	Fst	15	120300270	120300407	138	ENSSSCG00000037505	NA	snoRNA
15	115593713	121561503	Fst	15	117426078	117428645	2568	ENSSSCG00000051478	NA	processed_pseudogene
15	115593713	121561503	Fst	15	117483796	117559228	75433	ENSSSCG00000048716	NA	lncRNA
15	115593713	121561503	Fst	15	117600531	117604986	4456	ENSSSCG00000041017	NA	lncRNA
15	115593713	121561503	Fst	15	118104700	118108860	4161	ENSSSCG00000047768	NA	lncRNA
15	115593713	121561503	Fst	15	118728577	118732452	3876	ENSSSCG00000045448	NA	lncRNA
15	115593713	121561503	Fst	15	119043365	119045701	2337	ENSSSCG00000047448	NA	lncRNA
15	115593713	121561503	Fst	15	119406501	119491846	85346	ENSSSCG00000044270	NA	lncRNA
15	115593713	121561503	Fst	15	119517275	119658752	141478	ENSSSCG00000033265	NA	lncRNA
15	115593713	121561503	Fst	15	119642988	119645890	2903	ENSSSCG00000050799	NA	lncRNA
15	115593713	121561503	Fst	15	119738288	119848913	110626	ENSSSCG00000048053	NA	lncRNA
15	115593713	121561503	Fst	15	119884799	119888660	3862	ENSSSCG00000045844	NA	lncRNA
15	115593713	121561503	Fst	15	120756302	120760894	4593	ENSSSCG00000050920	NA	lncRNA
15	115593713	121561503	Fst	15	120952113	120967310	15198	ENSSSCG00000050340	NA	lncRNA
15	115593713	121561503	Fst	15	121333744	121333831	88	ENSSSCG00000018628	NA	miRNA
15	115593713	121561503	Fst	15	120985245	120991318	6074	ENSSSCG00000021584	CDK5R2	protein_coding
15	115593713	121561503	Fst	15	120453406	120453490	85	ENSSSCG00000022650	NA	miRNA
15	115593713	121561503	Fst	15	116986840	116991704	4865	ENSSSCG00000048197	NA	protein_coding
15	115593713	121561503	Fst	15	121374172	121374537	366	ENSSSCG00000022460	NA	protein_coding
15	115593713	121561503	Fst	15	117420253	117425226	4974	ENSSSCG00000047733	NA	protein_coding
15	115593713	121561503	Fst	15	121025878	121025953	76	ENSSSCG00000026963	ssc-mir-375	miRNA
15	115593713	121561503	Fst	15	121399612	121399680	69	ENSSSCG00000030434	ssc-mir-4334	miRNA
15	115593713	121561503	Fst	15	116182679	116186441	3763	ENSSSCG00000049911	NA	protein_coding
15	115593713	121561503	Fst	15	115512160	115677477	165318	ENSSSCG00000016164	IKZF2	protein_coding
15	115593713	121561503	Fst	15	115809180	116760790	951611	ENSSSCG00000016166	SPAG16	protein_coding
15	115593713	121561503	Fst	15	116470884	116477148	6265	ENSSSCG00000043776	NA	pseudogene
15	115593713	121561503	Fst	15	116760611	116917567	156957	ENSSSCG00000016168	VWC2L	protein_coding
15	115593713	121561503	Fst	15	117047839	117175851	128013	ENSSSCG00000016170	BARD1	protein_coding
15	115593713	121561503	Fst	15	117244763	117451261	206499	ENSSSCG00000034282	ABCA12	protein_coding
15	115593713	121561503	Fst	15	117617502	117649107	31606	ENSSSCG00000016173	ATIC	protein_coding
15	115593713	121561503	Fst	15	117658099	117731014	72916	ENSSSCG00000016174	FN1	protein_coding
15	115593713	121561503	Fst	15	118208684	118273680	64997	ENSSSCG00000016175	MREG	protein_coding
15	115593713	121561503	Fst	15	118295119	118335835	40717	ENSSSCG00000022758	PECR	protein_coding
15	115593713	121561503	Fst	15	118335925	118452296	116372	ENSSSCG00000016177	XRCC5	protein_coding
15	115593713	121561503	Fst	15	118480239	118587549	107311	ENSSSCG00000016176	MARCHF4	protein_coding
15	115593713	121561503	Fst	15	118629238	118687940	58703	ENSSSCG00000035501	SMARCAL1	protein_coding
15	115593713	121561503	Fst	15	118702325	118724318	21994	ENSSSCG00000036716	NA	protein_coding
15	115593713	121561503	Fst	15	118822047	118850976	28930	ENSSSCG00000035392	IGFBP2	protein_coding
15	115593713	121561503	Fst	15	118857479	118878522	21044	ENSSSCG00000025924	IGFBP5	protein_coding
15	115593713	121561503	Fst	15	119037496	119038105	610	ENSSSCG00000016179	TNP1	protein_coding
15	115593713	121561503	Fst	15	119949528	120177353	227826	ENSSSCG00000027669	TNS1	protein_coding
15	115593713	121561503	Fst	15	120192235	120213462	21228	ENSSSCG00000016182	RUFY4	protein_coding
15	115593713	121561503	Fst	15	120218992	120231041	12050	ENSSSCG00000016184	NA	protein_coding
15	115593713	121561503	Fst	15	120258449	120260374	1926	ENSSSCG00000016183	NA	protein_coding
15	115593713	121561503	Fst	15	120297127	120329059	31933	ENSSSCG00000016185	ARPC2	protein_coding
15	115593713	121561503	Fst	15	120336488	120339505	3018	ENSSSCG00000022483	GPBAR1	protein_coding
15	115593713	121561503	Fst	15	120339766	120346197	6432	ENSSSCG00000016189	AAMP	protein_coding
15	115593713	121561503	Fst	15	120345551	120413353	67803	ENSSSCG00000029002	PNKD	protein_coding
15	115593713	121561503	Fst	15	120348735	120365007	16273	ENSSSCG00000016186	NA	protein_coding
15	115593713	121561503	Fst	15	120419473	120425439	5967	ENSSSCG00000016187	CATIP	protein_coding
15	115593713	121561503	Fst	15	120433952	120446396	12445	ENSSSCG00000039798	SLC11A1	protein_coding
15	115593713	121561503	Fst	15	120450760	120456871	6112	ENSSSCG00000036938	CTDSP1	protein_coding
15	115593713	121561503	Fst	15	120463566	120492580	29015	ENSSSCG00000016196	VIL1	protein_coding
15	115593713	121561503	Fst	15	120492888	120590214	97327	ENSSSCG00000016194	USP37	protein_coding
15	115593713	121561503	Fst	15	120530970	120537059	6090	ENSSSCG00000050255	NA	pseudogene
15	115593713	121561503	Fst	15	120590641	120669825	79185	ENSSSCG00000016193	CNOT9	protein_coding
15	115593713	121561503	Fst	15	120626938	120688116	61179	ENSSSCG00000016192	PLCD4	protein_coding
15	115593713	121561503	Fst	15	120689029	120708863	19835	ENSSSCG00000016191	NA	protein_coding
15	115593713	121561503	Fst	15	120707814	120711793	3980	ENSSSCG00000035775	BCS1L	protein_coding
15	115593713	121561503	Fst	15	120712245	120719773	7529	ENSSSCG00000016202	RNF25	protein_coding
15	115593713	121561503	Fst	15	120719646	120754156	34511	ENSSSCG00000026964	STK36	protein_coding
15	115593713	121561503	Fst	15	120773185	120808683	35499	ENSSSCG00000016201	TTLL4	protein_coding
15	115593713	121561503	Fst	15	120809959	120852193	42235	ENSSSCG00000016199	CYP27A1	protein_coding
15	115593713	121561503	Fst	15	120855194	120866332	11139	ENSSSCG00000016200	PRKAG3	protein_coding
15	115593713	121561503	Fst	15	120901283	120917398	16116	ENSSSCG00000036932	WNT6	protein_coding
15	115593713	121561503	Fst	15	120925201	120938430	13230	ENSSSCG00000026958	WNT10A	protein_coding
15	115593713	121561503	Fst	15	121005279	121008748	3470	ENSSSCG00000035988	FEV	protein_coding
15	115593713	121561503	Fst	15	121013626	121020454	6829	ENSSSCG00000040776	CRYBA2	protein_coding
15	115593713	121561503	Fst	15	121026245	121067210	40966	ENSSSCG00000016203	CFAP65	protein_coding
15	115593713	121561503	Fst	15	121083753	121090121	6369	ENSSSCG00000016204	IHH	protein_coding
15	115593713	121561503	Fst	15	121100611	121190062	89452	ENSSSCG00000016205	NHEJ1	protein_coding
15	115593713	121561503	Fst	15	121151561	121311865	160305	ENSSSCG00000016215	NA	protein_coding
15	115593713	121561503	Fst	15	121195246	121203985	8740	ENSSSCG00000029694	SLC23A3	protein_coding
15	115593713	121561503	Fst	15	121207142	121212766	5625	ENSSSCG00000016206	CNPPD1	protein_coding
15	115593713	121561503	Fst	15	121212881	121218815	5935	ENSSSCG00000016207	RETREG2	protein_coding
15	115593713	121561503	Fst	15	121243116	121247531	4416	ENSSSCG00000016208	ZFAND2B	protein_coding
15	115593713	121561503	Fst	15	121246186	121254332	8147	ENSSSCG00000016210	ABCB6	protein_coding
15	115593713	121561503	Fst	15	121254355	121282516	28162	ENSSSCG00000016211	NA	protein_coding
15	115593713	121561503	Fst	15	121263912	121273813	9902	ENSSSCG00000016212	ANKZF1	protein_coding
15	115593713	121561503	Fst	15	121271847	121285091	13245	ENSSSCG00000016213	GLB1L	protein_coding
15	115593713	121561503	Fst	15	121275048	121288472	13425	ENSSSCG00000016214	STK16	protein_coding
15	115593713	121561503	Fst	15	121283404	121294654	11251	ENSSSCG00000016216	TUBA4A	protein_coding
15	115593713	121561503	Fst	15	121319941	121341462	21522	ENSSSCG00000016217	DNAJB2	protein_coding
15	115593713	121561503	Fst	15	121329288	121349276	19989	ENSSSCG00000016218	PTPRN	protein_coding
15	115593713	121561503	Fst	15	121363603	121371394	7792	ENSSSCG00000016219	NA	protein_coding
15	115593713	121561503	Fst	15	121387736	121412752	25017	ENSSSCG00000016220	DNPEP	protein_coding
15	115593713	121561503	Fst	15	121427103	121435424	8322	ENSSSCG00000020785	DES	protein_coding
15	115593713	121561503	Fst	15	121451429	121474363	22935	ENSSSCG00000032522	NA	protein_coding
15	115593713	121561503	Fst	15	121504855	121506861	2007	ENSSSCG00000032289	SPEGNB	protein_coding
15	115593713	121561503	Fst	15	121507563	121515303	7741	ENSSSCG00000023935	GMPPA	protein_coding
15	115593713	121561503	Fst	15	121514095	121514701	607	ENSSSCG00000031491	NA	protein_coding
15	115593713	121561503	Fst	15	121522550	121547497	24948	ENSSSCG00000029968	ASIC4	protein_coding
15	115593713	121561503	Fst	15	121544230	121553288	9059	ENSSSCG00000021610	CHPF	protein_coding
15	115593713	121561503	Fst	15	121553693	121559872	6180	ENSSSCG00000027541	TMEM198	protein_coding
15	115593713	121561503	Fst	15	121560007	121581710	21704	ENSSSCG00000028052	OBSL1	protein_coding
1	154796451	158940596	LW_A	1	158527034	158527127	94	ENSSSCG00000020464	U6	snRNA
1	154796451	158940596	LW_A	1	155649608	155649710	103	ENSSSCG00000019193	U6	snRNA
1	116300444	117138985	LW_A	1	116675764	116879011	203248	ENSSSCG00000049821	NA	lncRNA
1	116300444	117138985	LW_A	1	116822603	116829763	7161	ENSSSCG00000041290	NA	lncRNA
1	116300444	117138985	LW_A	1	116376305	116378446	2142	ENSSSCG00000041517	NA	processed_pseudogene
1	149261646	150160033	LW_A	1	149795398	149821917	26520	ENSSSCG00000050215	NA	lncRNA
1	149261646	150160033	LW_A	1	149823550	149828904	5355	ENSSSCG00000048151	NA	lncRNA
1	154796451	158940596	LW_A	1	154869129	154919068	49940	ENSSSCG00000043518	NA	lncRNA
1	154796451	158940596	LW_A	1	156472424	156502050	29627	ENSSSCG00000049207	NA	lncRNA
1	154796451	158940596	LW_A	1	156663153	156668679	5527	ENSSSCG00000044770	NA	lncRNA
1	154796451	158940596	LW_A	1	156741987	156747033	5047	ENSSSCG00000045840	NA	lncRNA
1	154796451	158940596	LW_A	1	157380932	157385575	4644	ENSSSCG00000041887	NA	lncRNA
1	154796451	158940596	LW_A	1	158609008	158613216	4209	ENSSSCG00000048150	NA	lncRNA
1	116300444	117138985	LW_A	1	116476859	116476938	80	ENSSSCG00000018806	ssc-mir-628	miRNA
1	63704733	64301394	LW_A	1	63705936	63754067	48132	ENSSSCG00000004340	FHL5	protein_coding
1	63704733	64301394	LW_A	1	63911309	63973895	62587	ENSSSCG00000035240	GPR63	protein_coding
1	63704733	64301394	LW_A	1	64034406	64044800	10395	ENSSSCG00000004342	NDUFAF4	protein_coding
1	63704733	64301394	LW_A	1	64078669	64307179	228511	ENSSSCG00000027002	KLHL32	protein_coding
1	149261646	150160033	LW_A	1	149090789	149516790	426002	ENSSSCG00000033971	ZNF407	protein_coding
1	149261646	150160033	LW_A	1	149521510	149562528	41019	ENSSSCG00000004869	CNDP1	protein_coding
1	149261646	150160033	LW_A	1	149565339	149584292	18954	ENSSSCG00000004870	CNDP2	protein_coding
1	149261646	150160033	LW_A	1	149611380	149629102	17723	ENSSSCG00000039486	DIPK1C	protein_coding
1	149261646	150160033	LW_A	1	149687138	149721455	34318	ENSSSCG00000004874	C18orf63	protein_coding
1	149261646	150160033	LW_A	1	149737571	149783623	46053	ENSSSCG00000004875	CYB5A	protein_coding
1	149261646	150160033	LW_A	1	149845196	149855908	10713	ENSSSCG00000032494	TIMM21	protein_coding
1	149261646	150160033	LW_A	1	149856489	149896536	40048	ENSSSCG00000004873	FBXO15	protein_coding
1	154796451	158940596	LW_A	1	154919550	154935564	16015	ENSSSCG00000035941	DSEL	protein_coding
1	154796451	158940596	LW_A	1	157523365	157527933	4569	ENSSSCG00000047724	NA	protein_coding
1	154796451	158940596	LW_A	1	155669136	155758548	89413	ENSSSCG00000004885	CDH19	protein_coding
1	154796451	158940596	LW_A	1	156295431	156435823	140393	ENSSSCG00000004886	CDH7	protein_coding
1	154796451	158940596	LW_A	1	157820645	157836904	16260	ENSSSCG00000004888	SERPINB8	protein_coding
1	154796451	158940596	LW_A	1	157841510	157866913	25404	ENSSSCG00000004889	SERPINB10	protein_coding
1	154796451	158940596	LW_A	1	157872212	157886753	14542	ENSSSCG00000004890	SERPINB2	protein_coding
1	154796451	158940596	LW_A	1	157920463	157937594	17132	ENSSSCG00000034000	NA	protein_coding
1	154796451	158940596	LW_A	1	157953870	157998842	44973	ENSSSCG00000004891	SERPINB7	protein_coding
1	154796451	158940596	LW_A	1	158012306	158012875	570	ENSSSCG00000049954	NA	protein_coding
1	154796451	158940596	LW_A	1	158015718	158030763	15046	ENSSSCG00000022337	SERPINB11	protein_coding
1	154796451	158940596	LW_A	1	158053372	158089159	35788	ENSSSCG00000033560	NA	protein_coding
1	154796451	158940596	LW_A	1	158099975	158113501	13527	ENSSSCG00000034519	SERPINB13	protein_coding
1	154796451	158940596	LW_A	1	158121869	158134452	12584	ENSSSCG00000039151	SERPINB12	protein_coding
1	154796451	158940596	LW_A	1	158167643	158195796	28154	ENSSSCG00000004894	SERPINB5	protein_coding
1	154796451	158940596	LW_A	1	158233051	158270679	37629	ENSSSCG00000004893	VPS4B	protein_coding
1	154796451	158940596	LW_A	1	158288544	158518879	230336	ENSSSCG00000025744	KDSR	protein_coding
1	154796451	158940596	LW_A	1	158453855	158458800	4946	ENSSSCG00000046336	NA	pseudogene
1	154796451	158940596	LW_A	1	158642813	158862706	219894	ENSSSCG00000004896	PHLPP1	protein_coding
1	63704733	64301394	LW_A	1	63867077	63874222	7146	ENSSSCG00000044999	NA	protein_coding
1	116300444	117138985	LW_A	1	116292642	116322415	29774	ENSSSCG00000004607	PYGO1	protein_coding
1	116300444	117138985	LW_A	1	116332319	116431667	99349	ENSSSCG00000004608	DNAAF4	protein_coding
1	116300444	117138985	LW_A	1	116425654	116522390	96737	ENSSSCG00000004610	CCPG1	protein_coding
1	116300444	117138985	LW_A	1	116435265	116448624	13360	ENSSSCG00000032854	C15orf65	protein_coding
1	116300444	117138985	LW_A	1	116491886	116532934	41049	ENSSSCG00000032619	PIGB	protein_coding
1	116300444	117138985	LW_A	1	116533024	116605199	72176	ENSSSCG00000004612	RAB27A	protein_coding
1	116300444	117138985	LW_A	1	116612330	116629141	16812	ENSSSCG00000024983	RSL24D1	protein_coding
1	41940391	53513159	LW_B	1	51828437	51828524	88	ENSSSCG00000018440	U6	snRNA
1	41940391	53513159	LW_B	1	51448674	51448808	135	ENSSSCG00000020544	SNORA70	snoRNA
1	41940391	53513159	LW_B	1	48788853	48788959	107	ENSSSCG00000033409	U6	snRNA
1	41940391	53513159	LW_B	1	49086341	49086447	107	ENSSSCG00000038704	U6	snRNA
1	41940391	53513159	LW_B	1	42289005	42366573	77569	ENSSSCG00000050192	NA	lncRNA
1	41940391	53513159	LW_B	1	42401120	42424501	23382	ENSSSCG00000044184	NA	lncRNA
1	41940391	53513159	LW_B	1	42924971	42931226	6256	ENSSSCG00000046375	NA	lncRNA
1	41940391	53513159	LW_B	1	43565036	43583553	18518	ENSSSCG00000043532	NA	lncRNA
1	41940391	53513159	LW_B	1	44147980	44154816	6837	ENSSSCG00000045405	NA	lncRNA
1	41940391	53513159	LW_B	1	44630176	44632835	2660	ENSSSCG00000041223	NA	lncRNA
1	41940391	53513159	LW_B	1	44644355	44646954	2600	ENSSSCG00000046360	NA	lncRNA
1	41940391	53513159	LW_B	1	45047149	45053360	6212	ENSSSCG00000049964	NA	lncRNA
1	41940391	53513159	LW_B	1	45063300	45084110	20811	ENSSSCG00000046094	NA	lncRNA
1	41940391	53513159	LW_B	1	45116662	45121670	5009	ENSSSCG00000043689	NA	lncRNA
1	41940391	53513159	LW_B	1	45143175	45153985	10811	ENSSSCG00000051636	NA	lncRNA
1	41940391	53513159	LW_B	1	46705103	46717416	12314	ENSSSCG00000050391	NA	lncRNA
1	41940391	53513159	LW_B	1	48015404	48020566	5163	ENSSSCG00000050497	NA	lncRNA
1	41940391	53513159	LW_B	1	48755552	48759132	3581	ENSSSCG00000046711	NA	lncRNA
1	41940391	53513159	LW_B	1	48870497	48872159	1663	ENSSSCG00000048270	NA	lncRNA
1	41940391	53513159	LW_B	1	49999074	50012728	13655	ENSSSCG00000050006	NA	lncRNA
1	41940391	53513159	LW_B	1	51337708	51344280	6573	ENSSSCG00000042201	NA	lncRNA
1	41940391	53513159	LW_B	1	51357541	51365246	7706	ENSSSCG00000047571	NA	lncRNA
1	41940391	53513159	LW_B	1	51398720	51405906	7187	ENSSSCG00000042663	NA	lncRNA
1	41940391	53513159	LW_B	1	44836936	44837050	115	ENSSSCG00000019126	U6	snRNA
1	41940391	53513159	LW_B	1	52964934	52966456	1523	ENSSSCG00000050380	NA	lncRNA
1	56563956	57069421	LW_B	1	56726479	56728434	1956	ENSSSCG00000049666	NA	lncRNA
1	225017887	225614369	LW_B	1	225100431	225110315	9885	ENSSSCG00000043305	NA	lncRNA
1	227781084	229301982	LW_B	1	228242324	228513944	271621	ENSSSCG00000049398	NA	lncRNA
1	41940391	53513159	LW_B	1	43628677	43628800	124	ENSSSCG00000020423	NA	snRNA
1	41940391	53513159	LW_B	1	49165296	49167563	2268	ENSSSCG00000046970	NA	processed_pseudogene
1	41940391	53513159	LW_B	1	51020869	51021963	1095	ENSSSCG00000043181	NA	processed_pseudogene
1	41940391	53513159	LW_B	1	44557945	44761446	203502	ENSSSCG00000048099	NA	lncRNA
1	41940391	53513159	LW_B	1	47233226	47233330	105	ENSSSCG00000020480	U6	snRNA
1	41940391	53513159	LW_B	1	47314290	47314401	112	ENSSSCG00000043187	U2	snRNA
1	41940391	53513159	LW_B	1	51941782	51941888	107	ENSSSCG00000034571	U6	snRNA
1	41940391	53513159	LW_B	1	48714396	48885806	171411	ENSSSCG00000047735	NA	lncRNA
1	56563956	57069421	LW_B	1	56852863	57061972	209110	ENSSSCG00000004311	RNGTT	protein_coding
1	41940391	53513159	LW_B	1	51383782	51383861	80	ENSSSCG00000019520	ssc-mir-30c-2	miRNA
1	41940391	53513159	LW_B	1	51412827	51412933	107	ENSSSCG00000019941	ssc-mir-30a	miRNA
1	41940391	53513159	LW_B	1	44899219	44899545	327	ENSSSCG00000004261	NA	protein_coding
1	56563956	57069421	LW_B	1	56689068	56689709	642	ENSSSCG00000029003	NA	protein_coding
1	41940391	53513159	LW_B	1	43935921	43937150	1230	ENSSSCG00000042072	NA	protein_coding
1	41940391	53513159	LW_B	1	51103664	51108627	4964	ENSSSCG00000044120	NA	protein_coding
1	41940391	53513159	LW_B	1	46070668	46075983	5316	ENSSSCG00000049526	NA	protein_coding
1	41940391	53513159	LW_B	1	51712421	51714887	2467	ENSSSCG00000046159	NA	protein_coding
1	227781084	229301982	LW_B	1	228644792	228647360	2569	ENSSSCG00000041324	NA	protein_coding
1	41940391	53513159	LW_B	1	42544248	42545383	1136	ENSSSCG00000004243	NA	protein_coding
1	41940391	53513159	LW_B	1	42729112	42896283	167172	ENSSSCG00000004244	MAN1A1	protein_coding
1	41940391	53513159	LW_B	1	42809305	42813972	4668	ENSSSCG00000044089	NA	pseudogene
1	41940391	53513159	LW_B	1	43003764	43113636	109873	ENSSSCG00000004245	FAM184A	protein_coding
1	41940391	53513159	LW_B	1	43171928	43198337	26410	ENSSSCG00000004246	NA	protein_coding
1	41940391	53513159	LW_B	1	43200414	43214913	14500	ENSSSCG00000004247	ASF1A	protein_coding
1	41940391	53513159	LW_B	1	43233793	43421008	187216	ENSSSCG00000050966	NA	protein_coding
1	41940391	53513159	LW_B	1	43392645	43563695	171051	ENSSSCG00000004249	CEP85L	protein_coding
1	41940391	53513159	LW_B	1	43416587	43421001	4415	ENSSSCG00000044405	NA	pseudogene
1	41940391	53513159	LW_B	1	43653456	43837393	183938	ENSSSCG00000004250	SLC35F1	protein_coding
1	41940391	53513159	LW_B	1	44156778	44186194	29417	ENSSSCG00000020885	NUS1	protein_coding
1	41940391	53513159	LW_B	1	44204802	44229539	24738	ENSSSCG00000004252	NA	protein_coding
1	41940391	53513159	LW_B	1	44239383	44287198	47816	ENSSSCG00000004253	NA	protein_coding
1	41940391	53513159	LW_B	1	44276675	44374143	97469	ENSSSCG00000004254	DCBLD1	protein_coding
1	41940391	53513159	LW_B	1	44409931	44534874	124944	ENSSSCG00000026978	ROS1	protein_coding
1	41940391	53513159	LW_B	1	44505565	44547070	41506	ENSSSCG00000045461	NA	protein_coding
1	41940391	53513159	LW_B	1	44549410	44557797	8388	ENSSSCG00000004255	VGLL2	protein_coding
1	41940391	53513159	LW_B	1	44765450	44823516	58067	ENSSSCG00000039333	RFX6	protein_coding
1	41940391	53513159	LW_B	1	44853937	44878393	24457	ENSSSCG00000036207	GPRC6A	protein_coding
1	41940391	53513159	LW_B	1	44889589	44897580	7992	ENSSSCG00000038522	FAM162B	protein_coding
1	41940391	53513159	LW_B	1	44900494	44940551	40058	ENSSSCG00000004262	KPNA5	protein_coding
1	41940391	53513159	LW_B	1	44939951	44997337	57387	ENSSSCG00000004263	ZUP1	protein_coding
1	41940391	53513159	LW_B	1	44963879	44985205	21327	ENSSSCG00000023834	RSPH4A	protein_coding
1	41940391	53513159	LW_B	1	45011228	45026102	14875	ENSSSCG00000032533	NA	protein_coding
1	41940391	53513159	LW_B	1	45170468	45181741	11274	ENSSSCG00000025941	PTP4A1	protein_coding
1	41940391	53513159	LW_B	1	45219440	45296400	76961	ENSSSCG00000035259	PHF3	protein_coding
1	41940391	53513159	LW_B	1	45244294	45251073	6780	ENSSSCG00000047872	NA	pseudogene
1	41940391	53513159	LW_B	1	46531710	46649986	118277	ENSSSCG00000004269	NA	protein_coding
1	41940391	53513159	LW_B	1	48889295	49619770	730476	ENSSSCG00000004270	ADGRB3	protein_coding
1	41940391	53513159	LW_B	1	49868604	49977965	109362	ENSSSCG00000004272	LMBRD1	protein_coding
1	41940391	53513159	LW_B	1	49909458	49914260	4803	ENSSSCG00000050146	NA	pseudogene
1	41940391	53513159	LW_B	1	50045065	50399969	354905	ENSSSCG00000044472	COL19A1	protein_coding
1	41940391	53513159	LW_B	1	50403358	50498332	94975	ENSSSCG00000004274	COL9A1	protein_coding
1	41940391	53513159	LW_B	1	50579706	50716358	136653	ENSSSCG00000004275	FAM135A	protein_coding
1	41940391	53513159	LW_B	1	50623187	50625250	2064	ENSSSCG00000046534	NA	protein_coding
1	41940391	53513159	LW_B	1	50721676	50942991	221316	ENSSSCG00000004276	SMAP1	protein_coding
1	41940391	53513159	LW_B	1	50751899	50753945	2047	ENSSSCG00000047243	NA	pseudogene
1	41940391	53513159	LW_B	1	50938250	51041584	103335	ENSSSCG00000026246	B3GAT2	protein_coding
1	41940391	53513159	LW_B	1	51275841	51276888	1048	ENSSSCG00000043325	NA	protein_coding
1	41940391	53513159	LW_B	1	51313003	51332328	19326	ENSSSCG00000004279	OGFRL1	protein_coding
1	41940391	53513159	LW_B	1	51343436	51346875	3440	ENSSSCG00000048869	NA	pseudogene
1	41940391	53513159	LW_B	1	51785495	52244934	459440	ENSSSCG00000004280	RIMS1	protein_coding
1	41940391	53513159	LW_B	1	52435434	52939824	504391	ENSSSCG00000004281	KCNQ5	protein_coding
1	41940391	53513159	LW_B	1	52725754	52731611	5858	ENSSSCG00000046325	NA	pseudogene
1	41940391	53513159	LW_B	1	52944276	52950813	6538	ENSSSCG00000049177	NA	protein_coding
1	41940391	53513159	LW_B	1	52986463	52987594	1132	ENSSSCG00000004283	DPPA5	protein_coding
1	41940391	53513159	LW_B	1	52995866	53007687	11822	ENSSSCG00000004284	NA	protein_coding
1	41940391	53513159	LW_B	1	53006685	53007885	1201	ENSSSCG00000004285	OOEP	protein_coding
1	41940391	53513159	LW_B	1	53021033	53038996	17964	ENSSSCG00000004287	NA	protein_coding
1	41940391	53513159	LW_B	1	53091419	53191212	99794	ENSSSCG00000022994	CYB5R4	protein_coding
1	41940391	53513159	LW_B	1	53256006	53318107	62102	ENSSSCG00000026943	MRAP2	protein_coding
1	41940391	53513159	LW_B	1	53275692	53279510	3819	ENSSSCG00000044858	NA	protein_coding
1	41940391	53513159	LW_B	1	53332433	53442399	109967	ENSSSCG00000004289	CEP162	protein_coding
1	225017887	225614369	LW_B	1	224961059	225041575	80517	ENSSSCG00000024257	CEMIP2	protein_coding
1	225017887	225614369	LW_B	1	225150664	225193334	42671	ENSSSCG00000021802	ABHD17B	protein_coding
1	225017887	225614369	LW_B	1	225193689	225411345	217657	ENSSSCG00000031105	C9orf85	protein_coding
1	225017887	225614369	LW_B	1	225402117	225589830	187714	ENSSSCG00000034919	GDA	protein_coding
1	227781084	229301982	LW_B	1	227811204	227963110	151907	ENSSSCG00000005269	TRPM6	protein_coding
1	227781084	229301982	LW_B	1	227858464	227863425	4962	ENSSSCG00000048925	NA	protein_coding
1	227781084	229301982	LW_B	1	228033996	228045013	11018	ENSSSCG00000031382	C9orf40	protein_coding
1	227781084	229301982	LW_B	1	228054920	228092358	37439	ENSSSCG00000005271	CARNMT1	protein_coding
1	227781084	229301982	LW_B	1	228103750	228141890	38141	ENSSSCG00000005272	NMRK1	protein_coding
1	227781084	229301982	LW_B	1	228142041	228197035	54995	ENSSSCG00000005273	OSTF1	protein_coding
1	227781084	229301982	LW_B	1	228530439	228533349	2911	ENSSSCG00000045514	NA	protein_coding
1	227781084	229301982	LW_B	1	228854595	229308906	454312	ENSSSCG00000023520	PCSK5	protein_coding
1	227781084	229301982	LW_B	1	228956209	228957649	1441	ENSSSCG00000037390	NA	protein_coding
1	227781084	229301982	LW_B	1	229011159	229016225	5067	ENSSSCG00000046123	NA	pseudogene
1	227781084	229301982	LW_B	1	229129559	229134330	4772	ENSSSCG00000041077	NA	pseudogene
6	107551091	113309905	LW_B	6	110818325	110818500	176	ENSSSCG00000045029	U2	snRNA
6	61261671	63135016	LW_B	6	62417655	62417789	135	ENSSSCG00000023432	SNORA70	snoRNA
6	61261671	63135016	LW_B	6	62841637	62841741	105	ENSSSCG00000020436	U6	snRNA
6	61261671	63135016	LW_B	6	61281943	61284885	2943	ENSSSCG00000041123	NA	lncRNA
6	61261671	63135016	LW_B	6	61300949	61307804	6856	ENSSSCG00000046890	NA	lncRNA
6	107551091	113309905	LW_B	6	109202841	109202947	107	ENSSSCG00000031833	U6	snRNA
6	61261671	63135016	LW_B	6	61303898	61306183	2286	ENSSSCG00000042056	NA	lncRNA
6	61261671	63135016	LW_B	6	61374741	61382354	7614	ENSSSCG00000048957	NA	lncRNA
6	61261671	63135016	LW_B	6	61464540	61472911	8372	ENSSSCG00000041615	NA	lncRNA
6	61261671	63135016	LW_B	6	61667734	61674690	6957	ENSSSCG00000049639	NA	lncRNA
6	61261671	63135016	LW_B	6	61784826	61789972	5147	ENSSSCG00000046168	NA	lncRNA
6	61261671	63135016	LW_B	6	62027543	62044579	17037	ENSSSCG00000047234	NA	lncRNA
6	61261671	63135016	LW_B	6	62030273	62043979	13707	ENSSSCG00000044940	NA	lncRNA
6	61261671	63135016	LW_B	6	62127823	62136294	8472	ENSSSCG00000043600	NA	lncRNA
6	61261671	63135016	LW_B	6	62593131	62597807	4677	ENSSSCG00000051628	NA	lncRNA
6	61261671	63135016	LW_B	6	62647023	62667601	20579	ENSSSCG00000041238	NA	lncRNA
6	61261671	63135016	LW_B	6	62647288	62657963	10676	ENSSSCG00000041766	NA	lncRNA
6	61261671	63135016	LW_B	6	62785954	62791005	5052	ENSSSCG00000047481	NA	lncRNA
6	61261671	63135016	LW_B	6	62983369	62992101	8733	ENSSSCG00000050682	NA	lncRNA
6	61261671	63135016	LW_B	6	63026216	63031331	5116	ENSSSCG00000050419	NA	lncRNA
6	61261671	63135016	LW_B	6	63085058	63088277	3220	ENSSSCG00000049523	NA	lncRNA
6	61261671	63135016	LW_B	6	63134461	63143292	8832	ENSSSCG00000049887	NA	lncRNA
6	107551091	113309905	LW_B	6	108025148	108055683	30536	ENSSSCG00000045581	NA	lncRNA
6	107551091	113309905	LW_B	6	108073701	108089358	15658	ENSSSCG00000046493	NA	lncRNA
6	107551091	113309905	LW_B	6	108073701	108081390	7690	ENSSSCG00000049940	NA	lncRNA
6	107551091	113309905	LW_B	6	109623708	109629261	5554	ENSSSCG00000045576	NA	lncRNA
6	107551091	113309905	LW_B	6	111170344	111176185	5842	ENSSSCG00000050284	NA	lncRNA
6	107551091	113309905	LW_B	6	111208339	111217122	8784	ENSSSCG00000044251	NA	lncRNA
6	107551091	113309905	LW_B	6	111235110	111265882	30773	ENSSSCG00000046533	NA	lncRNA
6	107551091	113309905	LW_B	6	111263689	111266146	2458	ENSSSCG00000047935	NA	lncRNA
6	107551091	113309905	LW_B	6	111860323	111871503	11181	ENSSSCG00000043432	NA	lncRNA
6	107551091	113309905	LW_B	6	112629567	112650567	21001	ENSSSCG00000051156	NA	lncRNA
6	61261671	63135016	LW_B	6	61308456	61489219	180764	ENSSSCG00000035785	NA	lncRNA
6	61261671	63135016	LW_B	6	62909028	62921324	12297	ENSSSCG00000041160	NA	lncRNA
6	107551091	113309905	LW_B	6	111773746	111777969	4224	ENSSSCG00000045209	NA	protein_coding
6	61261671	63135016	LW_B	6	61202803	61274257	71455	ENSSSCG00000036306	NA	protein_coding
6	61261671	63135016	LW_B	6	61285456	61292885	7430	ENSSSCG00000003326	PEG3	protein_coding
6	61261671	63135016	LW_B	6	61517226	61519383	2158	ENSSSCG00000033319	NA	protein_coding
6	61261671	63135016	LW_B	6	61525311	61531780	6470	ENSSSCG00000035575	NA	pseudogene
6	61261671	63135016	LW_B	6	61540080	61547891	7812	ENSSSCG00000050083	NA	pseudogene
6	61261671	63135016	LW_B	6	61558433	61648580	90148	ENSSSCG00000033340	NA	protein_coding
6	61261671	63135016	LW_B	6	61567517	61624377	56861	ENSSSCG00000035385	NA	protein_coding
6	61261671	63135016	LW_B	6	61650649	61656113	5465	ENSSSCG00000034174	AURKC	protein_coding
6	61261671	63135016	LW_B	6	61695111	61784106	88996	ENSSSCG00000034301	ZNF304	protein_coding
6	61261671	63135016	LW_B	6	61769740	61778329	8590	ENSSSCG00000037257	NA	protein_coding
6	61261671	63135016	LW_B	6	61783141	61784522	1382	ENSSSCG00000042823	NA	protein_coding
6	61261671	63135016	LW_B	6	61800671	61810486	9816	ENSSSCG00000033232	NA	protein_coding
6	61261671	63135016	LW_B	6	61810254	61828874	18621	ENSSSCG00000038327	NA	protein_coding
6	61261671	63135016	LW_B	6	61836743	61907826	71084	ENSSSCG00000032196	NA	protein_coding
6	61261671	63135016	LW_B	6	61867794	61869175	1382	ENSSSCG00000047112	NA	protein_coding
6	61261671	63135016	LW_B	6	61922784	61923651	868	ENSSSCG00000048774	NA	protein_coding
6	61261671	63135016	LW_B	6	61929046	61941942	12897	ENSSSCG00000039978	ZNF773	protein_coding
6	61261671	63135016	LW_B	6	61982502	61996227	13726	ENSSSCG00000035387	ZNF550	protein_coding
6	61261671	63135016	LW_B	6	62002734	62016532	13799	ENSSSCG00000033351	NA	protein_coding
6	61261671	63135016	LW_B	6	62081683	62123275	41593	ENSSSCG00000003984	NA	protein_coding
6	61261671	63135016	LW_B	6	62086186	62100016	13831	ENSSSCG00000003988	NA	protein_coding
6	107551091	113309905	LW_B	6	112005122	112012118	6997	ENSSSCG00000042906	NA	protein_coding
6	61261671	63135016	LW_B	6	62207997	62230942	22946	ENSSSCG00000033601	NA	protein_coding
6	61261671	63135016	LW_B	6	62268503	62282948	14446	ENSSSCG00000003986	NA	protein_coding
6	61261671	63135016	LW_B	6	62268504	62273803	5300	ENSSSCG00000035477	NA	protein_coding
6	61261671	63135016	LW_B	6	62286266	62288222	1957	ENSSSCG00000045463	NA	protein_coding
6	61261671	63135016	LW_B	6	62300576	62310802	10227	ENSSSCG00000029696	NA	protein_coding
6	61261671	63135016	LW_B	6	62300580	62332530	31951	ENSSSCG00000003987	NA	protein_coding
6	61261671	63135016	LW_B	6	62343071	62376840	33770	ENSSSCG00000003989	NA	protein_coding
6	61261671	63135016	LW_B	6	62385575	62390959	5385	ENSSSCG00000042594	NA	pseudogene
6	61261671	63135016	LW_B	6	62388328	62486808	98481	ENSSSCG00000047003	NA	protein_coding
6	61261671	63135016	LW_B	6	62440291	62443012	2722	ENSSSCG00000050844	NA	pseudogene
6	61261671	63135016	LW_B	6	62440510	62486977	46468	ENSSSCG00000043116	NA	protein_coding
6	61261671	63135016	LW_B	6	62465105	62471286	6182	ENSSSCG00000040688	NA	pseudogene
6	61261671	63135016	LW_B	6	62465121	62470053	4933	ENSSSCG00000041773	NA	pseudogene
6	61261671	63135016	LW_B	6	62505648	62513921	8274	ENSSSCG00000003990	NA	protein_coding
6	61261671	63135016	LW_B	6	62507587	62513921	6335	ENSSSCG00000049941	NA	protein_coding
6	61261671	63135016	LW_B	6	62528313	62550931	22619	ENSSSCG00000038009	NA	protein_coding
6	61261671	63135016	LW_B	6	62570105	62586670	16566	ENSSSCG00000036554	NA	protein_coding
6	61261671	63135016	LW_B	6	62597880	62619200	21321	ENSSSCG00000035527	NA	protein_coding
6	61261671	63135016	LW_B	6	62626903	62634678	7776	ENSSSCG00000032352	NA	protein_coding
6	61261671	63135016	LW_B	6	62674885	62684137	9253	ENSSSCG00000050069	NA	protein_coding
6	61261671	63135016	LW_B	6	62695611	62739712	44102	ENSSSCG00000003995	ZNF606	protein_coding
6	61261671	63135016	LW_B	6	62753837	62768964	15128	ENSSSCG00000021888	ZNF135	protein_coding
6	61261671	63135016	LW_B	6	62797139	62818472	21334	ENSSSCG00000023027	ZNF329	protein_coding
6	61261671	63135016	LW_B	6	62833620	62859088	25469	ENSSSCG00000003998	ZNF274	protein_coding
6	61261671	63135016	LW_B	6	62870276	62883721	13446	ENSSSCG00000034027	NA	protein_coding
6	61261671	63135016	LW_B	6	62894588	62905838	11251	ENSSSCG00000040038	ZNF8	protein_coding
6	61261671	63135016	LW_B	6	62921635	62974354	52720	ENSSSCG00000004002	RPS5	protein_coding
6	61261671	63135016	LW_B	6	62935419	62942172	6754	ENSSSCG00000004001	NA	protein_coding
6	61261671	63135016	LW_B	6	62975555	62976490	936	ENSSSCG00000046208	NA	pseudogene
6	61261671	63135016	LW_B	6	62992517	63005748	13232	ENSSSCG00000004004	ZNF584	protein_coding
6	61261671	63135016	LW_B	6	63043231	63049278	6048	ENSSSCG00000031342	NA	protein_coding
6	61261671	63135016	LW_B	6	63048073	63055808	7736	ENSSSCG00000039930	ZNF446	protein_coding
6	61261671	63135016	LW_B	6	63065829	63075204	9376	ENSSSCG00000031449	SLC27A5	protein_coding
6	61261671	63135016	LW_B	6	63068882	63079244	10363	ENSSSCG00000035664	ZBTB45	protein_coding
6	61261671	63135016	LW_B	6	63094648	63101532	6885	ENSSSCG00000037920	TRIM28	protein_coding
6	61261671	63135016	LW_B	6	63102156	63104943	2788	ENSSSCG00000029362	CHMP2A	protein_coding
6	61261671	63135016	LW_B	6	63105532	63108747	3216	ENSSSCG00000037734	UBE2M	protein_coding
6	61261671	63135016	LW_B	6	63111068	63123083	12016	ENSSSCG00000031562	MZF1	protein_coding
6	61261671	63135016	LW_B	6	63122885	63131381	8497	ENSSSCG00000031727	NA	protein_coding
6	107551091	113309905	LW_B	6	107561742	107565376	3635	ENSSSCG00000047594	NA	protein_coding
6	107551091	113309905	LW_B	6	107858786	107859088	303	ENSSSCG00000003704	NA	protein_coding
6	107551091	113309905	LW_B	6	108635250	108639038	3789	ENSSSCG00000040911	NA	protein_coding
6	61261671	63135016	LW_B	6	62880425	62881438	1014	ENSSSCG00000045419	NA	protein_coding
6	61261671	63135016	LW_B	6	61801707	61807478	5772	ENSSSCG00000045496	NA	protein_coding
6	61261671	63135016	LW_B	6	61821871	61826661	4791	ENSSSCG00000033122	NA	protein_coding
6	61261671	63135016	LW_B	6	61920133	61921266	1134	ENSSSCG00000038250	ZNF772	protein_coding
6	61261671	63135016	LW_B	6	61980995	61984221	3227	ENSSSCG00000042395	NA	protein_coding
6	107551091	113309905	LW_B	6	107642708	107643099	392	ENSSSCG00000031330	NA	protein_coding
6	107551091	113309905	LW_B	6	107924002	108022669	98668	ENSSSCG00000024419	RBBP8	protein_coding
6	107551091	113309905	LW_B	6	108115886	108227748	111863	ENSSSCG00000003705	CABLES1	protein_coding
6	107551091	113309905	LW_B	6	108232864	108329730	96867	ENSSSCG00000040452	TMEM241	protein_coding
6	107551091	113309905	LW_B	6	108338993	108363869	24877	ENSSSCG00000029518	RIOK3	protein_coding
6	107551091	113309905	LW_B	6	108376775	108403175	26401	ENSSSCG00000026851	RMC1	protein_coding
6	107551091	113309905	LW_B	6	108402877	108450990	48114	ENSSSCG00000003707	NPC1	protein_coding
6	107551091	113309905	LW_B	6	108459489	108517965	58477	ENSSSCG00000003708	ANKRD29	protein_coding
6	107551091	113309905	LW_B	6	108548837	108805693	256857	ENSSSCG00000003709	LAMA3	protein_coding
6	107551091	113309905	LW_B	6	108860322	108968678	108357	ENSSSCG00000003710	TTC39C	protein_coding
6	107551091	113309905	LW_B	6	108909974	108997299	87326	ENSSSCG00000003711	CABYR	protein_coding
6	107551091	113309905	LW_B	6	108997730	109221010	223281	ENSSSCG00000003712	OSBPL1A	protein_coding
6	107551091	113309905	LW_B	6	109038639	109043334	4696	ENSSSCG00000041344	NA	pseudogene
6	107551091	113309905	LW_B	6	109054917	109057253	2337	ENSSSCG00000048297	NA	pseudogene
6	107551091	113309905	LW_B	6	109235585	109319482	83898	ENSSSCG00000003713	HRH4	protein_coding
6	107551091	113309905	LW_B	6	109558801	109562328	3528	ENSSSCG00000050588	NA	protein_coding
6	107551091	113309905	LW_B	6	109833615	110124798	291184	ENSSSCG00000003715	ZNF521	protein_coding
6	107551091	113309905	LW_B	6	109892800	109899316	6517	ENSSSCG00000047570	NA	pseudogene
6	107551091	113309905	LW_B	6	110549297	110790380	241084	ENSSSCG00000003716	SS18	protein_coding
6	107551091	113309905	LW_B	6	110799479	110836784	37306	ENSSSCG00000003717	PSMA8	protein_coding
6	107551091	113309905	LW_B	6	110855636	110971994	116359	ENSSSCG00000003718	TAF4B	protein_coding
6	107551091	113309905	LW_B	6	111048749	111148703	99955	ENSSSCG00000003719	KCTD1	protein_coding
6	107551091	113309905	LW_B	6	111400794	111422042	21249	ENSSSCG00000035965	AQP4	protein_coding
6	107551091	113309905	LW_B	6	111465123	111719888	254766	ENSSSCG00000003721	CHST9	protein_coding
6	107551091	113309905	LW_B	6	112396721	112628432	231712	ENSSSCG00000003722	CDH2	protein_coding
10	28373981	28880540	LW_B	10	28422375	28481336	58962	ENSSSCG00000051707	NA	lncRNA
10	28373981	28880540	LW_B	10	28860854	28995517	134664	ENSSSCG00000038150	NA	lncRNA
10	28373981	28880540	LW_B	10	28492665	28497500	4836	ENSSSCG00000044123	NA	lncRNA
10	28373981	28880540	LW_B	10	28578098	28587807	9710	ENSSSCG00000045319	NA	lncRNA
14	104827372	105533891	LW_B	14	105193139	105197241	4103	ENSSSCG00000050409	NA	lncRNA
14	104827372	105533891	LW_B	14	104767783	104941357	173575	ENSSSCG00000010476	MYOF	protein_coding
14	104827372	105533891	LW_B	14	104957311	104987638	30328	ENSSSCG00000010477	CEP55	protein_coding
14	104827372	105533891	LW_B	14	105011922	105037498	25577	ENSSSCG00000010478	FFAR4	protein_coding
14	104827372	105533891	LW_B	14	105036770	105044765	7996	ENSSSCG00000010479	RBP4	protein_coding
14	104827372	105533891	LW_B	14	105051920	105123022	71103	ENSSSCG00000010480	PDE6C	protein_coding
14	104827372	105533891	LW_B	14	105122910	105167488	44579	ENSSSCG00000024359	FRA10AC1	protein_coding
14	104827372	105533891	LW_B	14	105219544	105256648	37105	ENSSSCG00000010481	LGI1	protein_coding
14	104827372	105533891	LW_B	14	105335160	105345274	10115	ENSSSCG00000027230	SLC35G1	protein_coding
14	104827372	105533891	LW_B	14	105458916	105764731	305816	ENSSSCG00000010483	PLCE1	protein_coding
15	26069754	26699994	LW_B	15	26480009	26481511	1503	ENSSSCG00000042495	NA	protein_coding
15	26069754	26699994	LW_B	15	26109947	26110622	676	ENSSSCG00000026916	NA	protein_coding
